# Supplementary material for: Vortex-based soft magnetic composite with ultrastable permeability up to gigahertz frequencies
Source: Nat Commun. 2024 Mar 12;15:2238. doi: 10.1038/s41467-024-46650-9 (PMC10933455; doi:10.1038/s41467-024-46650-9)
Supplement: Supplementary file 3 — Source Data [file 41467_2024_46650_MOESM3_ESM.xlsx]

## Sheet: Fig2
Diameter	Coercivity	Diameter	Coercivity					Field	M/Ms	Field	M/Ms						Field	Magnetization	M
nm	A/m							A/m	10\+(-3)	A/m	10\+(-3)						A/m	Am\+(2)/kg	Am\+(2)/kg
	Simulated	Experimental	Experimental						Contacted		Isolated							CS-AMT&H2O	CS-H2O
								800000	1	800000	1						1608220	104.915	118.06
5	768000		--					791993	0.99997	791993	0.99998						1206090	104.384	117.668
10	760000		--					783988	0.99994	783988	0.99996						803921	103.183	116.852
20	540000		--					775981	0.99991	775981	0.99994						580044	101.077	115.632
30	252000		--					767983	0.99988	767983	0.99992						500044	100.019	114.42
40	148000		--					759978	0.99984	759978	0.9999						401869	95.7416	113.366
50	76000		--					751971	0.99981	751971	0.99988						321751	87.7341	110.67
60	69200		--					744000	0.99978	744000	0.99986						241318	72.3195	104.182
70	64000		--					735996	0.99974	735996	0.99984						200044	61.8105	95.7371
80	45200		--					727990	0.9997	727990	0.99981						160869	51.3209	84.9912
85	41040		--					719992	0.99966	719992	0.99979						80444.5	27.2233	48.4629
90	37360		--					711989	0.99963	711989	0.99977						52303.1	18.1221	33.0889
100	29200		--					703983	0.99959	703983	0.99974						24149.6	8.59785	16.2182
110	24880		--					696016	0.99954	696016	0.99972						20134.1	7.19623	13.6281
120	20480		--					688009	0.9995	688009	0.99969						16109.6	5.77935	10.993
130	17760		--					680003	0.99946	680003	0.99966						12100.4	4.35439	8.31485
140	15360		--					672005	0.99941	672005	0.99963						8088.88	2.92435	5.55566
150	13360		--					663998	0.99937	663998	0.9996						7281.09	2.63439	4.99449
160	11680		--					655993	0.99932	655993	0.99957						6481.36	2.34606	4.43724
180	9200		--					648026	0.99927	648026	0.99954						5679.2	2.05696	3.87347
200	7520		--					640019	0.99922	640019	0.99951						4868.19	1.76575	3.30491
250	4800		--					632014	0.99916	632014	0.99947						4070.87	1.47536	2.7357
300	3360		--					624018	0.99911	624018	0.99944						3266.3	1.18431	2.164
350	2320		--					616011	0.99905	616011	0.9994						2471.4	0.89611	1.59252
400	1840		--					608007	0.99899	608007	0.99936						1662	0.59529	1.01281
500	1280		--					600000	0.99893	600000	0.99933						847.763	0.28753	0.42384
600	800		--					591993	0.99887	591993	0.99928						-760.569	-0.29434	-0.7601
800	480		--					583989	0.99881	583989	0.99924						-1575.61	-0.59782	-1.34676
1000	320		--					575982	0.99874	575982	0.9992						-2382.59	-0.89084	-1.93315
2000	72		--					567988	0.99867	567988	0.99915						-3179.11	-1.18301	-2.50179
2500	40	2600	48					559984	0.9986	559984	0.99911						-3982.87	-1.46753	-3.07819
3000	48	--	--					551978	0.99853	551978	0.99906						-4781.8	-1.75678	-3.64714
4000	102.4	--	--					544019	0.99845	544019	0.99901						-5592.01	-2.05287	-4.2217
5000	104	--	--					536015	0.99837	536015	0.99895						-6394.16	-2.34411	-4.78931
10000	136	--	--					528008	0.99829	528008	0.9989						-7193.09	-2.63658	-5.35444
								520013	0.9982	520013	0.99884						-8000.88	-2.92772	-5.91695
								512010	0.99811	512010	0.99878						-12013.3	-4.37755	-8.69806
								504004	0.99802	504004	0.99872						-16021.6	-5.81259	-11.3989
								495996	0.99792	495996	0.99865						-20045.2	-7.24169	-14.0478
								487990	0.99782	487990	0.99859						-24062.5	-8.6576	-16.6377
								479987	0.99772	479987	0.99851						-52219.9	-18.2819	-33.6367
								471994	0.99761	471994	0.99844						-80358.2	-27.4159	-49.0561
								463988	0.9975	463988	0.99836						-160793	-51.5479	-85.4792
								455986	0.99738	455986	0.99828						-199956	-61.8105	-96.824
								448017	0.99725	448017	0.99819						-241246	-72.5515	-104.377
								440010	0.99712	440010	0.9981						-321679	-87.9027	-110.711
								432006	0.99699	432006	0.99801						-401886	-95.7358	-113.402
								424015	0.99685	424015	0.99791						-499956	-100.519	-115.219
								416009	0.9967	416009	0.99781						-579956	-101.718	-115.632
								408006	0.99654	408006	0.99769						-803961	-103.224	-116.949
								400000	0.99638	400000	0.99758						-1206160	-104.317	-117.671
								391994	0.99621	391994	0.99745						-1608210	-104.859	-118.168
								383991	0.99603	383991	0.99732						-1206000	-104.299	-117.739
								375986	0.99584	375986	0.99719						-803833	-103.118	-116.818
								367998	0.99564	367998	0.99704						-579956	-101.718	-115.632
								359996	0.99543	359996	0.99688						-499956	-100.519	-115.219
								351991	0.99521	351991	0.99672						-401789	-95.703	-113.389
								344004	0.99497	344004	0.99654						-321663	-87.8045	-110.651
								336003	0.99472	336003	0.99635						-241230	-72.3298	-104.236
								327996	0.99445	327996	0.99615						-199956	-61.8105	-96.824
								320010	0.99417	320010	0.99593						-160785	-51.3087	-84.908
								312009	0.99386	312009	0.9957						-80356.5	-27.2103	-48.4222
								304003	0.99353	304003	0.99544						-52215.1	-18.106	-33.0318
								295997	0.99318	295997	0.99517						-24061.6	-8.55883	-16.1397
								287991	0.99279	287991	0.99487						-20045.2	-7.15835	-13.5591
								279992	0.99235	279992	0.99449						-16022.4	-5.74661	-10.9268
								272009	0.98935	272009	0.99316						-12014.1	-4.31921	-8.23563
								264004	0.97998	264004	0.98499						-8000.88	-2.89061	-5.48047
								256005	0.97046	256005	0.97532						-7194.7	-2.59797	-4.92066
								247998	0.96085	247998	0.96556						-6394.16	-2.30959	-4.36304
								239994	0.9496	239994	0.95325						-5592.81	-2.02094	-3.79764
								231994	0.9334	231994	0.93492						-4781	-1.72752	-3.2257
								224008	0.91294	224008	0.91215						-3982.07	-1.43907	-2.65831
								216003	0.88961	216003	0.88656						-3178.3	-1.1468	-2.08651
								208005	0.86429	208005	0.85916						-2384.2	-0.85886	-1.51585
								200000	0.8372	200000	0.83054						-1574.8	-0.56483	-0.93654
								191996	0.8094	191996	0.80103						-760.569	-0.25761	-0.34578
								183999	0.7808	183999	0.77083						848.569	0.32443	0.83808
								175996	0.75158	175996	0.74011						1663.61	0.62892	1.42523
								168001	0.72186	168001	0.70902						2472.2	0.92462	2.0102
								160005	0.69175	160005	0.67764						3266.3	1.21618	2.5827
								152002	0.66133	152002	0.6461						4070.07	1.50716	3.15442
								143996	0.63066	143996	0.61439						4868.19	1.79806	3.7244
								136005	0.59975	136005	0.58248						5680.81	2.0942	4.30328
								128003	0.56858	128003	0.55034						6481.36	2.38508	4.87191
								119997	0.53714	119997	0.51794						7282.7	2.67662	5.43008
								112004	0.50539	112004	0.48526						8088.07	2.97211	6.00127
								104002	0.47329	104002	0.45228						12102.9	4.42144	8.75792
								95997.8	0.44083	95997.8	0.41899						16112	5.85772	11.4739
								87997.8	0.40797	87997.8	0.38537						20133.2	7.28789	14.1191
								80002.4	0.37469	80002.4	0.35144						24151.3	8.71155	16.7197
								71997.8	0.34093	71997.8	0.31719						52307.9	18.3364	33.6986
								64001.3	0.30673	64001.3	0.28266						80449.4	27.5059	49.1206
								56002.1	0.27199	56002.1	0.24791						160881	51.6139	85.4828
								47998.9	0.23669	47998.9	0.21287						200044	61.8105	95.1518
								40001.2	0.20086	40001.2	0.17781						241334	72.6202	104.381
								32000.6	0.16436	32000.6	0.14261						321767	87.9618	110.727
								23999.5	0.12708	23999.5	0.10723						401950	95.7208	113.413
								16000.3	0.08884	16000.3	0.07171						500044	99.9797	114.383
								8000.16	0.04919	8000.16	0.03606						580044	101.077	115.632
								-6.02296e-10	0.00145	-6.02296e-10	0.000282848						803968	103.129	116.891
								-8000.16	-0.0485	-8000.16	-0.03549						1206250	104.418	117.776
								-16000.3	-0.08838	-16000.3	-0.07113						1608260	104.849	118.098
								-23999.5	-0.12676	-23999.5	-0.10662
								-32000.6	-0.16405	-32000.6	-0.14196
								-40001.2	-0.20056	-40001.2	-0.17716
								-47998.9	-0.2364	-47998.9	-0.21236
								-56002.1	-0.27165	-56002.1	-0.24728
								-64001.3	-0.30635	-64001.3	-0.28203
								-71997.8	-0.34056	-71997.8	-0.31701
								-80002.4	-0.3745	-80002.4	-0.35126
								-87997.8	-0.4078	-87997.8	-0.3852
								-95997.8	-0.44066	-95997.8	-0.41881
								-104002	-0.47312	-104002	-0.45211
								-112004	-0.50522	-112004	-0.48509
								-119997	-0.53698	-119997	-0.51777
								-128003	-0.56858	-128003	-0.55034
								-136005	-0.59975	-136005	-0.58248
								-143996	-0.63066	-143996	-0.61439
								-152002	-0.66133	-152002	-0.6461
								-160005	-0.69175	-160005	-0.67765
								-168001	-0.72186	-168001	-0.70902
								-175996	-0.75158	-175996	-0.74011
								-183999	-0.7808	-183999	-0.77083
								-191996	-0.8094	-191996	-0.80103
								-200000	-0.8372	-200000	-0.83054
								-208005	-0.86394	-208005	-0.85916
								-216003	-0.88926	-216003	-0.88656
								-224008	-0.91259	-224008	-0.91215
								-231994	-0.93306	-231994	-0.93492
								-239994	-0.94928	-239994	-0.95325
								-247998	-0.96055	-247998	-0.96556
								-256005	-0.97018	-256005	-0.97532
								-264004	-0.97974	-264004	-0.98499
								-272009	-0.98917	-272009	-0.99296
								-279992	-0.9923	-279992	-0.99447
								-287991	-0.99279	-287991	-0.99487
								-295997	-0.99318	-295997	-0.99517
								-304003	-0.99353	-304003	-0.99544
								-312009	-0.99386	-312009	-0.9957
								-320010	-0.99417	-320010	-0.99593
								-327996	-0.99445	-327996	-0.99615
								-336003	-0.99472	-336003	-0.99635
								-344004	-0.99497	-344004	-0.99654
								-351991	-0.99521	-351991	-0.99672
								-359996	-0.99543	-359996	-0.99688
								-367998	-0.99564	-367998	-0.99704
								-375986	-0.99584	-375986	-0.99719
								-383991	-0.99603	-383991	-0.99732
								-391994	-0.99621	-391994	-0.99745
								-400000	-0.99638	-400000	-0.99758
								-408006	-0.99654	-408006	-0.99769
								-416009	-0.9967	-416009	-0.99781
								-424015	-0.99685	-424015	-0.99791
								-432006	-0.99699	-432006	-0.99801
								-440010	-0.99712	-440010	-0.9981
								-448017	-0.99725	-448017	-0.99819
								-455986	-0.99738	-455986	-0.99828
								-463988	-0.9975	-463988	-0.99836
								-471994	-0.99761	-471994	-0.99844
								-479987	-0.99772	-479987	-0.99851
								-487990	-0.99782	-487990	-0.99859
								-495996	-0.99792	-495996	-0.99865
								-504004	-0.99802	-504004	-0.99872
								-512010	-0.99811	-512010	-0.99878
								-520013	-0.9982	-520013	-0.99884
								-528008	-0.99829	-528008	-0.9989
								-536015	-0.99837	-536015	-0.99895
								-544019	-0.99845	-544019	-0.99901
								-551978	-0.99853	-551978	-0.99906
								-559984	-0.9986	-559984	-0.99911
								-567988	-0.99867	-567988	-0.99915
								-575982	-0.99874	-575982	-0.9992
								-583989	-0.99881	-583989	-0.99924
								-591993	-0.99887	-591993	-0.99928
								-600000	-0.99893	-600000	-0.99933
								-608007	-0.99899	-608007	-0.99936
								-616011	-0.99905	-616011	-0.9994
								-624018	-0.99911	-624018	-0.99944
								-632014	-0.99916	-632014	-0.99947
								-640019	-0.99922	-640019	-0.99951
								-648026	-0.99927	-648026	-0.99954
								-655993	-0.99932	-655993	-0.99957
								-663998	-0.99937	-663998	-0.9996
								-672005	-0.99941	-672005	-0.99963
								-680003	-0.99946	-680003	-0.99966
								-688009	-0.9995	-688009	-0.99969
								-696016	-0.99954	-696016	-0.99972
								-703983	-0.99959	-703983	-0.99974
								-711989	-0.99963	-711989	-0.99977
								-719992	-0.99966	-719992	-0.99979
								-727990	-0.9997	-727990	-0.99981
								-735996	-0.99974	-735996	-0.99984
								-744000	-0.99978	-744000	-0.99986
								-751971	-0.99981	-751971	-0.99988
								-759978	-0.99984	-759978	-0.9999
								-767983	-0.99988	-767983	-0.99992
								-775981	-0.99991	-775981	-0.99994
								-783988	-0.99994	-783988	-0.99996
								-791993	-0.99997	-791993	-0.99998
								-800000	-1	-800000	-1
								-791993	-0.99997	-791993	-0.99998
								-783988	-0.99994	-783988	-0.99996
								-775981	-0.99991	-775981	-0.99994
								-767983	-0.99988	-767983	-0.99992
								-759978	-0.99984	-759978	-0.9999
								-751971	-0.99981	-751971	-0.99988
								-744000	-0.99978	-744000	-0.99986
								-735996	-0.99974	-735996	-0.99984
								-727990	-0.9997	-727990	-0.99981
								-719992	-0.99966	-719992	-0.99979
								-711989	-0.99963	-711989	-0.99977
								-703983	-0.99959	-703983	-0.99974
								-696016	-0.99954	-696016	-0.99972
								-688009	-0.9995	-688009	-0.99969
								-680003	-0.99946	-680003	-0.99966
								-672005	-0.99941	-672005	-0.99963
								-663998	-0.99937	-663998	-0.9996
								-655993	-0.99932	-655993	-0.99957
								-648026	-0.99927	-648026	-0.99954
								-640019	-0.99922	-640019	-0.99951
								-632014	-0.99916	-632014	-0.99947
								-624018	-0.99911	-624018	-0.99944
								-616011	-0.99905	-616011	-0.9994
								-608007	-0.99899	-608007	-0.99936
								-600000	-0.99893	-600000	-0.99933
								-591993	-0.99887	-591993	-0.99928
								-583989	-0.99881	-583989	-0.99924
								-575982	-0.99874	-575982	-0.9992
								-567988	-0.99867	-567988	-0.99915
								-559984	-0.9986	-559984	-0.99911
								-551978	-0.99853	-551978	-0.99906
								-544019	-0.99845	-544019	-0.99901
								-536015	-0.99837	-536015	-0.99895
								-528008	-0.99829	-528008	-0.9989
								-520013	-0.9982	-520013	-0.99884
								-512010	-0.99811	-512010	-0.99878
								-504004	-0.99802	-504004	-0.99872
								-495996	-0.99792	-495996	-0.99865
								-487990	-0.99782	-487990	-0.99859
								-479987	-0.99772	-479987	-0.99851
								-471994	-0.99761	-471994	-0.99844
								-463988	-0.9975	-463988	-0.99836
								-455986	-0.99738	-455986	-0.99828
								-448017	-0.99725	-448017	-0.99819
								-440010	-0.99712	-440010	-0.9981
								-432006	-0.99699	-432006	-0.99801
								-424015	-0.99685	-424015	-0.99791
								-416009	-0.9967	-416009	-0.99781
								-408006	-0.99654	-408006	-0.99769
								-400000	-0.99638	-400000	-0.99758
								-391994	-0.99621	-391994	-0.99745
								-383991	-0.99603	-383991	-0.99732
								-375986	-0.99584	-375986	-0.99719
								-367998	-0.99564	-367998	-0.99704
								-359996	-0.99543	-359996	-0.99688
								-351991	-0.99521	-351991	-0.99672
								-344004	-0.99497	-344004	-0.99654
								-336003	-0.99472	-336003	-0.99635
								-327996	-0.99445	-327996	-0.99615
								-320010	-0.99417	-320010	-0.99593
								-312009	-0.99386	-312009	-0.9957
								-304003	-0.99353	-304003	-0.99544
								-295997	-0.99318	-295997	-0.99517
								-287991	-0.99279	-287991	-0.99487
								-279992	-0.99235	-279992	-0.99449
								-272009	-0.98935	-272009	-0.99316
								-264004	-0.97998	-264004	-0.98499
								-256005	-0.97046	-256005	-0.97532
								-247998	-0.96085	-247998	-0.96556
								-239994	-0.9496	-239994	-0.95325
								-231994	-0.9334	-231994	-0.93492
								-224008	-0.91294	-224008	-0.91215
								-216003	-0.88961	-216003	-0.88656
								-208005	-0.86429	-208005	-0.85916
								-200000	-0.8372	-200000	-0.83054
								-191996	-0.8094	-191996	-0.80103
								-183999	-0.7808	-183999	-0.77083
								-175996	-0.75158	-175996	-0.74011
								-168001	-0.72186	-168001	-0.70902
								-160005	-0.69175	-160005	-0.67764
								-152002	-0.66133	-152002	-0.6461
								-143996	-0.63066	-143996	-0.61439
								-136005	-0.59975	-136005	-0.58248
								-128003	-0.56858	-128003	-0.55034
								-119997	-0.53714	-119997	-0.51794
								-112004	-0.50539	-112004	-0.48526
								-104002	-0.47329	-104002	-0.45228
								-95997.8	-0.44083	-95997.8	-0.41899
								-87997.8	-0.40797	-87997.8	-0.38537
								-80002.4	-0.37469	-80002.4	-0.35144
								-71997.8	-0.34093	-71997.8	-0.31719
								-64001.3	-0.30673	-64001.3	-0.28266
								-56002.1	-0.27199	-56002.1	-0.24791
								-47998.9	-0.23669	-47998.9	-0.21287
								-40001.2	-0.20086	-40001.2	-0.17781
								-32000.6	-0.16436	-32000.6	-0.14261
								-23999.5	-0.12708	-23999.5	-0.10723
								-16000.3	-0.08884	-16000.3	-0.07171
								-8000.16	-0.04919	-8000.16	-0.03606
								-6.02296e-10	-0.00145	6.02296e-10	-0.000282802
								8000.16	0.0485	8000.16	0.03549
								16000.3	0.08838	16000.3	0.07113
								23999.5	0.12676	23999.5	0.10662
								32000.6	0.16405	32000.6	0.14196
								40001.2	0.20056	40001.2	0.17716
								47998.9	0.2364	47998.9	0.21236
								56002.1	0.27165	56002.1	0.24728
								64001.3	0.30635	64001.3	0.28203
								71997.8	0.34056	71997.8	0.31701
								80002.4	0.3745	80002.4	0.35126
								87997.8	0.4078	87997.8	0.3852
								95997.8	0.44066	95997.8	0.41881
								104002	0.47312	104002	0.45211
								112004	0.50522	112004	0.48509
								119997	0.53698	119997	0.51777
								128003	0.56858	128003	0.55034
								136005	0.59975	136005	0.58248
								143996	0.63066	143996	0.61439
								152002	0.66133	152002	0.6461
								160005	0.69175	160005	0.67764
								168001	0.72186	168001	0.70902
								175996	0.75158	175996	0.74011
								183999	0.7808	183999	0.77083
								191996	0.8094	191996	0.80103
								200000	0.8372	200000	0.83054
								208005	0.86394	208005	0.85916
								216003	0.88926	216003	0.88656
								224008	0.91259	224008	0.91215
								231994	0.93306	231994	0.93492
								239994	0.94928	239994	0.95325
								247998	0.96055	247998	0.96556
								256005	0.97018	256005	0.97532
								264004	0.97974	264004	0.98499
								272009	0.98917	272009	0.99296
								279992	0.9923	279992	0.99447
								287991	0.99279	287991	0.99487
								295997	0.99318	295997	0.99517
								304003	0.99353	304003	0.99544
								312009	0.99386	312009	0.9957
								320010	0.99417	320010	0.99593
								327996	0.99445	327996	0.99615
								336003	0.99472	336003	0.99635
								344004	0.99497	344004	0.99654
								351991	0.99521	351991	0.99672
								359996	0.99543	359996	0.99688
								367998	0.99564	367998	0.99704
								375986	0.99584	375986	0.99719
								383991	0.99603	383991	0.99732
								391994	0.99621	391994	0.99746
								400000	0.99638	400000	0.99758
								408006	0.99654	408006	0.99769
								416009	0.9967	416009	0.99781
								424015	0.99685	424015	0.99791
								432006	0.99699	432006	0.99801
								440010	0.99712	440010	0.9981
								448017	0.99725	448017	0.99819
								455986	0.99738	455986	0.99828
								463988	0.9975	463988	0.99836
								471994	0.99761	471994	0.99844
								479987	0.99772	479987	0.99851
								487990	0.99782	487990	0.99859
								495996	0.99792	495996	0.99865
								504004	0.99802	504004	0.99872
								512010	0.99811	512010	0.99878
								520013	0.9982	520013	0.99884
								528008	0.99829	528008	0.9989
								536015	0.99837	536015	0.99895
								544019	0.99845	544019	0.99901
								551978	0.99853	551978	0.99906
								559984	0.9986	559984	0.99911
								567988	0.99867	567988	0.99915
								575982	0.99874	575982	0.9992
								583989	0.99881	583989	0.99924
								591993	0.99887	591993	0.99928
								600000	0.99893	600000	0.99933
								608007	0.99899	608007	0.99936
								616011	0.99905	616011	0.9994
								624018	0.99911	624018	0.99944
								632014	0.99916	632014	0.99947
								640019	0.99922	640019	0.99951
								648026	0.99927	648026	0.99954
								655993	0.99932	655993	0.99957
								663998	0.99937	663998	0.9996
								672005	0.99941	672005	0.99963
								680003	0.99946	680003	0.99966
								688009	0.9995	688009	0.99969
								696016	0.99954	696016	0.99972
								703983	0.99959	703983	0.99974
								711989	0.99963	711989	0.99977
								719992	0.99966	719992	0.99979
								727990	0.9997	727990	0.99981
								735996	0.99974	735996	0.99984
								744000	0.99978	744000	0.99986
								751971	0.99981	751971	0.99988
								759978	0.99984	759978	0.9999
								767983	0.99988	767983	0.99992
								775981	0.99991	775981	0.99994
								783988	0.99994	783988	0.99996
								791993	0.99997	791993	0.99998
								800000	1	--	--
								--	--	--	--

## Sheet: Fig3
Frequency	μ'	μ''	Q	Frequency	μ'	μ''	Q	Frequency	μ'	μ''	Q	Frequency	μ'	μ''	Q	Frequency	μ'	μ''	Q							Frequency	Inductance	Frequency	Quality factor
Hz				Hz				Hz				Hz				Hz										Hz	nH	Hz
	CS-AMT&H2O	CS-AMT&H2O	CS-AMT&H2O		CP-PA&SR	CP-PA&SR	CP-PA&SR		CS-H2O	CS-H2O	CS-H2O		CS-AMT-Fe&H2O	CS-AMT-Fe&H2O	CS-AMT-Fe&H2O		CS-AMT-Am&H2O	CS-AMT-Am&H2O	CS-AMT-Am&H2O							100370	22.3579	100370	0.07429
																										105100	24.2621	105100	0.08494
1000000	13.6579	3.07824	4.4369	1000000	33.8871	6.39891	5.29576	1000000	20.6218	2.41671	8.53302	1000000	17.3608	4.9663	3.49573	1000000	13.1547	4.90964	2.67937							110052	22.5648	110052	0.08287
1040840	13.4908	3.74833	3.59913	1020220	34.6559	6.77671	5.11397	1020220	20.8111	2.41399	8.62103	1040840	17.5319	5.11782	3.42566	1040840	13.9185	4.8047	2.89684							115238	19.8324	115238	0.07632
1083360	13.4531	3.77016	3.56832	1040840	34.7875	6.74553	5.15712	1040840	20.6341	2.67683	7.7084	1083360	17.116	4.62132	3.70369	1083360	13.2415	4.48464	2.95264							120669	21.5434	120669	0.08768
1127610	13.4256	2.34673	5.72099	1061890	34.9288	6.17809	5.65367	1061890	20.7014	2.65612	7.79387	1127610	17.543	3.64461	4.81342	1127610	13.0838	4.26869	3.06505							126355	22.1744	126355	0.09494
1173660	13.3619	2.20702	6.05426	1083360	34.1256	6.11346	5.58204	1083360	20.5702	2.32543	8.84574	1173660	17.3814	3.81967	4.55049	1173660	12.1151	4.54694	2.66445							132309	21.8329	132309	0.09768
1221600	12.6629	2.81897	4.49203	1105260	34.0524	6.11641	5.56739	1105260	20.9403	2.24508	9.32721	1221600	17.471	4.50412	3.87889	1221600	12.8315	3.22177	3.98276							138544	20.7281	138544	0.09673
1271490	12.8247	2.89901	4.42381	1127610	34.2622	5.09135	6.72949	1127610	20.9032	2.01105	10.3941	1271490	17.9141	4.30851	4.15785	1271490	12.622	3.93817	3.20505							145072	19.2663	145072	0.0951
1323430	13.1146	2.08632	6.28599	1150400	34.977	5.08768	6.87483	1150400	20.4054	1.95564	10.4342	1323430	17.3943	3.64737	4.76901	1323430	12.609	4.01758	3.13847							151908	21.2638	151908	0.10946
1377480	13.1114	2.32684	5.63487	1173660	34.3124	5.70582	6.01358	1173660	20.7235	2.47699	8.3664	1377480	17.4273	3.14618	5.5392	1377480	12.1474	3.9428	3.0809							159066	22.1473	159066	0.11933
1433740	12.9178	2.52049	5.12513	1197390	34.1517	4.70665	7.25607	1197390	20.5301	2.26733	9.05472	1433740	16.833	3.75117	4.4874	1433740	12.8952	3.41454	3.77656							166562	21.6369	166562	0.12274
1492300	12.7003	2.29306	5.53857	1221600	33.2735	5.34254	6.22803	1221600	20.5447	2.49784	8.22498	1492300	17.2129	3.35984	5.12315	1492300	12.7468	3.30582	3.85586							174411	22.7674	174411	0.13525
1553250	12.9449	2.24271	5.77199	1246300	33.7422	6.87617	4.90712	1246300	20.7114	1.88609	10.9812	1553250	16.9108	3.46242	4.88409	1553250	12.3513	3.72357	3.31705							182629	22.4284	182629	0.13786
1616690	13.0954	2.2057	5.93708	1271490	34.1331	4.95486	6.88882	1271490	20.7919	2.14777	9.6807	1616690	16.9907	3.11048	5.46241	1616690	12.1213	2.92398	4.14548							191235	22.3169	191235	0.14213
1682720	13.0773	1.66977	7.83182	1297200	34.3652	5.71265	6.01563	1297200	20.6993	2.11549	9.78465	1682720	17.1671	3.40758	5.03791	1682720	12.8534	2.55759	5.02558							200247	22.8143	200247	0.15144
1751450	12.9421	1.48748	8.70066	1323430	33.6604	5.51321	6.10539	1323430	20.7288	2.05801	10.0723	1751450	16.8413	2.4322	6.92432	1751450	12.2182	2.62791	4.6494							209683	22.4684	209683	0.15548
1822990	12.9635	1.91743	6.7609	1350180	33.8626	5.41458	6.25396	1350180	20.5249	2.21476	9.2673	1822990	16.9456	2.69656	6.28416	1822990	12.4105	3.11347	3.98608							219563	21.8379	219563	0.15969
1897450	12.812	1.93489	6.62156	1377480	33.4839	4.88334	6.85677	1377480	20.4813	2.04672	10.0069	1897450	17.1416	2.9129	5.88472	1897450	11.9024	2.84996	4.17635							229910	21.7039	229910	0.16712
1974950	13.1191	1.7277	7.5934	1405330	34.4776	5.23052	6.59161	1405330	20.6825	1.85634	11.1416	1974950	17.0372	2.64058	6.45207	1974950	12.7096	2.62787	4.83648							240743	22.4884	240743	0.18012
2055610	12.7223	1.51963	8.37199	1433740	33.986	4.61761	7.36008	1433740	20.2927	1.99267	10.1837	2055610	17.3755	2.24986	7.72289	2055610	12.151	2.74737	4.42278							252088	24.5895	252088	0.21031
2139570	12.951	1.73401	7.46879	1462730	33.632	4.74597	7.08644	1462730	20.5485	1.87932	10.934	2139570	16.958	2.32895	7.28138	2139570	11.8984	2.46163	4.83356							263967	23.932	263967	0.21681
2226960	12.8809	1.57003	8.20425	1492300	33.9124	5.45325	6.21875	1492300	20.458	1.74731	11.7083	2226960	16.8485	2.48792	6.77214	2226960	12.2456	2.40233	5.0974							276405	22.806	276405	0.21726
2317920	12.8722	1.64934	7.80446	1522470	33.3465	5.26083	6.33864	1522470	20.656	1.96588	10.5072	2317920	16.6098	2.1855	7.60001	2317920	12.1383	2.67978	4.52958							289430	22.8918	289430	0.22775
2412590	12.8087	1.62899	7.86297	1553250	34.1643	4.67238	7.31197	1553250	20.4472	1.82611	11.1971	2412590	16.8023	2.51259	6.68722	2412590	11.9252	2.37638	5.01823							303069	22.6897	303069	0.2317
2511130	12.8593	1.50332	8.55395	1584650	33.855	4.9273	6.8709	1584650	20.6566	1.94568	10.6166	2511130	17.0204	2.36095	7.20914	2511130	12.2416	2.17448	5.62966							317350	23.7984	317350	0.25384
2613690	12.6104	1.34328	9.38776	1616690	33.4962	4.99332	6.70821	1616690	20.4768	1.79963	11.3783	2613690	16.4413	2.06646	7.95626	2613690	12.033	2.23579	5.38199							332304	24.8521	332304	0.2793
2720450	12.778	1.42103	8.99204	1649380	34.458	5.12378	6.72512	1649380	20.5176	1.77434	11.5635	2720450	16.4937	1.86262	8.85512	2720450	12.1782	2.17897	5.58897							347963	24.2599	347963	0.28645
2831560	12.7207	1.44876	8.78042	1682720	33.9962	4.81081	7.06662	1682720	20.5577	1.8361	11.1964	2831560	17.0869	1.78343	9.58091	2831560	12.141	2.03896	5.95449							364360	20.8095	364360	0.25798
2947210	12.8756	1.28723	10.0025	1716750	33.7618	4.55937	7.40492	1716750	20.5858	1.63565	12.5858	2947210	17.0832	1.87205	9.12539	2947210	12.128	1.94654	6.23055							381529	19.8342	381529	0.25477
3067590	12.7172	1.40261	9.0668	1751450	33.7441	4.28615	7.87283	1751450	20.3121	1.48142	13.7113	3067590	17.0293	2.38939	7.12703	3067590	12.2485	1.90267	6.4375							399507	20.7021	399507	0.27535
3192880	12.6816	1.15321	10.9968	1786860	33.6637	4.52359	7.4418	1786860	20.3595	1.45652	13.9782	3192880	16.8946	2.02537	8.3415	3192880	12.2775	1.98536	6.18403							418333	22.0697	418333	0.31207
3323290	12.6521	1.18067	10.716	1822990	33.9945	4.33383	7.84399	1822990	20.3392	1.35894	14.9669	3323290	16.6644	1.82372	9.13759	3323290	12.0474	1.97062	6.11349							438046	21.5852	438046	0.324
3459030	12.6916	1.2836	9.88751	1859850	33.6972	4.39788	7.66213	1859850	20.4378	1.48135	13.7968	3459030	16.5805	1.94979	8.50374	3459030	12.0353	1.93677	6.21408							458687	21.2311	458687	0.33241
3600310	12.8102	1.11825	11.4556	1897450	33.8527	4.32558	7.82616	1897450	20.6527	1.48091	13.9459	3600310	16.7388	1.77284	9.44179	3600310	12.0318	1.83361	6.5618							480302	20.9793	480302	0.33997
3747360	12.6706	1.23852	10.2305	1935810	33.787	4.18896	8.06572	1935810	20.4451	1.67273	12.2226	3747360	16.5233	1.67351	9.87342	3747360	11.8415	1.90276	6.22333							502935	20.1314	502935	0.34777
3900410	12.5306	1.1993	10.4483	1974950	33.3998	4.54186	7.35379	1974950	20.5606	1.77204	11.6028	3900410	16.4108	1.5779	10.4004	3900410	11.9045	1.65882	7.17646							526634	20.0783	526634	0.3664
4059720	12.5669	1.07926	11.644	2014880	34.1585	4.29531	7.95252	2014880	20.4083	1.62196	12.5825	4059720	16.8715	1.39737	12.0738	4059720	11.8512	1.50048	7.89828							551450	20.4355	551450	0.3882
4225540	12.5492	0.98762	12.7066	2055610	33.717	4.33858	7.77144	2055610	20.3218	1.53153	13.269	4225540	16.7174	1.54846	10.7961	4225540	11.8867	1.46425	8.11795							577436	20.9192	577436	0.40968
4398120	12.6817	1.07876	11.7558	2097170	33.6081	4.48817	7.48815	2097170	20.5485	1.52063	13.5131	4398120	16.6027	1.6723	9.92806	4398120	12.0056	1.51486	7.92521							604646	20.6804	604646	0.4267
4577760	12.6196	1.06202	11.8826	2139570	33.4534	3.63045	9.21467	2139570	20.3702	1.42796	14.2652	4577760	16.6169	1.55535	10.6837	4577760	11.6762	1.66947	6.99397							633138	20.6346	633138	0.44506
4764730	12.5046	1.05748	11.825	2182830	33.7119	3.76038	8.96503	2182830	20.4229	1.33722	15.2727	4764730	16.6876	1.45733	11.4508	4764730	12.0099	1.38979	8.64152							662972	20.8612	662972	0.46859
4959340	12.4959	0.96619	12.9332	2226960	33.5775	4.38046	7.66529	2226960	20.4369	1.52549	13.397	4959340	16.5061	1.18689	13.907	4959340	11.7887	1.54329	7.63872							694213	21.251	694213	0.49732
5161900	12.577	0.90164	13.9491	2271980	33.5402	4.12167	8.13754	2271980	20.4482	1.5859	12.8938	5161900	16.6942	1.53152	10.9004	5161900	11.7855	1.35594	8.69173							726926	20.8152	726926	0.51974
5372740	12.5027	0.87803	14.2395	2317920	33.7879	4.15135	8.13902	2317920	20.4554	1.5516	13.1834	5372740	16.431	1.40012	11.7354	5372740	11.8341	1.39264	8.49756							761180	21.7847	761180	0.56908
5592180	12.5019	0.78081	16.0114	2364780	32.8524	4.39607	7.47312	2364780	20.4707	1.42752	14.3401	5592180	16.5213	1.38722	11.9096	5592180	11.8996	1.29251	9.20654							797049	22.4755	797049	0.61191
5820590	12.628	0.78345	16.1184	2412590	33.2852	4.16131	7.99874	2412590	20.4514	1.59698	12.8063	5820590	16.4115	1.27318	12.8902	5820590	11.7001	1.33898	8.73808							834607	22.1242	834607	0.63039
6058320	12.4935	0.81665	15.2984	2461370	33.5102	3.82527	8.76022	2461370	20.5307	1.37994	14.8779	6058320	16.5776	1.17388	14.1221	6058320	11.7092	1.33423	8.776							873936	21.3093	873936	0.63096
6305770	12.4293	0.87856	14.1474	2511130	33.4343	4.06455	8.22583	2511130	20.2907	1.50008	13.5265	6305770	16.5209	1.2976	12.7319	6305770	11.5726	1.2315	9.39717							915117	21.7396	915117	0.67336
6563320	12.5063	0.7862	15.9072	2561900	33.6086	4.1847	8.03129	2561900	20.5156	1.45	14.1487	6563320	16.4152	1.16363	14.1068	6563320	11.7338	1.19424	9.8253							958240	22.2635	958240	0.72376
6831390	12.4779	0.81228	15.3616	2613690	33.6826	4.14498	8.12611	2613690	20.4286	1.36506	14.9654	6831390	16.4257	1.21923	13.4722	6831390	11.6668	1.10662	10.5427							1003390	22.0806	1003390	0.75398
7110410	12.5686	0.78274	16.0572	2666540	33.3317	3.68413	9.04737	2666540	20.3142	1.28232	15.8418	7110410	16.3904	1.12265	14.5998	7110410	11.7331	1.24662	9.41191							1050680	22.1471	1050680	0.79736
7400830	12.4909	0.74865	16.6847	2720450	33.1326	3.98773	8.30864	2720450	20.3844	1.30128	15.6648	7400830	16.3756	1.15275	14.2057	7400830	11.7528	1.05574	11.1323							1100190	21.8883	1100190	0.8316
7703110	12.5096	0.69915	17.8926	2775450	33.4045	3.85322	8.66923	2775450	20.357	1.25331	16.2425	7703110	16.4132	1.23769	13.2612	7703110	11.6169	1.15878	10.0251							1152030	21.7496	1152030	0.87143
8017730	12.4734	0.71825	17.3664	2831560	33.3778	4.04763	8.24626	2831560	20.466	1.29619	15.7894	8017730	16.3899	1.04308	15.7129	8017730	11.688	0.96496	12.1125							1206310	22.2279	1206310	0.93656
8345210	12.4298	0.6386	19.464	2888810	33.2632	4.17956	7.95855	2888810	20.4645	1.29197	15.8397	8345210	16.3764	1.0217	16.0286	8345210	11.6402	1.06624	10.9171							1263160	22.0696	1263160	0.96987
8686060	12.4267	0.66003	18.8273	2947210	33.1698	4.13268	8.02623	2947210	20.4501	1.2629	16.1929	8686060	16.4228	0.96783	16.9687	8686060	11.593	1.08056	10.7287							1322680	21.9655	1322680	1.00535
9040830	12.418	0.67955	18.2738	3006800	33.2457	3.8737	8.58242	3006800	20.3103	1.29225	15.7171	9040830	16.2937	1.07337	15.18	9040830	11.6354	1.07396	10.8341							1385010	21.9308	1385010	1.04544
9410090	12.4073	0.64092	19.3585	3067590	33.1284	3.65292	9.069	3067590	20.429	1.32449	15.4241	9410090	16.2292	1.08058	15.019	9410090	11.6103	0.97814	11.8698							1450270	21.946	1450270	1.09199
9794440	12.405	0.61876	20.0482	3129610	33.0656	3.88267	8.51621	3129610	20.4347	1.35708	15.0579	9794440	16.2909	1.05561	15.4328	9794440	11.6029	0.97383	11.9146							1518610	22.032	1518610	1.12618
10194500	12.3932	0.61668	20.0966	3192880	33.2388	3.90631	8.509	3192880	20.4704	1.30133	15.7304	10194500	16.2519	1.05052	15.4704	10194500	11.6735	0.9692	12.0444							1590170	21.5345	1590170	1.14955
10610900	12.4091	0.63719	19.4746	3257430	33.5121	3.62573	9.24285	3257430	20.436	1.19998	17.0303	10610900	16.3104	0.93469	17.4501	10610900	11.5821	1.03068	11.2373							1665110	20.9144	1665110	1.17704
11044300	12.4145	0.61009	20.3484	3323290	33.3482	4.03431	8.26615	3323290	20.3955	1.36258	14.9683	11044300	16.3412	1.00215	16.3061	11044300	11.5621	0.92274	12.5302							1743570	21.4864	1743570	1.24708
11495300	12.4115	0.6082	20.4068	3390480	33.1667	3.84181	8.63308	3390480	20.341	1.35552	15.0061	11495300	16.2472	0.9305	17.4607	11495300	11.5645	0.92561	12.4939							1825730	21.7156	1825730	1.31077
11964900	12.4067	0.60049	20.6609	3459030	32.9819	3.7672	8.75503	3459030	20.3543	1.30477	15.5998	11964900	16.245	0.93902	17.3	11964900	11.5199	0.95943	12.007							1911760	21.7346	1911760	1.38517
12453600	12.4017	0.5593	22.1735	3528960	33.1099	3.80717	8.69672	3528960	20.4199	1.27301	16.0406	12453600	16.219	0.94757	17.1163	12453600	11.5858	0.93065	12.4491							2001850	21.5789	2001850	1.46019
12962200	12.4074	0.59988	20.6832	3600310	33.1713	3.51938	9.42531	3600310	20.4514	1.28544	15.9101	12962200	16.2521	0.92363	17.596	12962200	11.5846	0.80608	14.3714							2096180	21.257	2096180	1.45671
13491600	12.3984	0.57074	21.7233	3673100	32.8394	3.73212	8.79913	3673100	20.3196	1.24403	16.3337	13491600	16.2542	0.94889	17.1298	13491600	11.4802	0.88564	12.9625							2194960	21.3261	2194960	1.51638
14042700	12.393	0.59106	20.9674	3747360	32.6499	3.63658	8.97818	3747360	20.2916	1.25166	16.2118	14042700	16.2168	0.88635	18.2961	14042700	11.5617	0.88478	13.0673							2298390	21.5568	2298390	1.6166
14616200	12.3878	0.57901	21.3948	3823120	33.1439	3.72932	8.88739	3823120	20.2612	1.15115	17.6008	14616200	16.2107	0.90247	17.9626	14616200	11.4956	0.84106	13.668							2406690	21.8014	2406690	1.74804
15213200	12.3785	0.59236	20.8969	3900410	32.9971	3.60978	9.14104	3900410	20.2892	1.32186	15.349	15213200	16.2062	0.82379	19.6726	15213200	11.4638	0.87892	13.043							2520100	21.5164	2520100	1.84902
15834600	12.3681	0.58334	21.2024	3979270	32.9082	3.69383	8.90897	3979270	20.3551	1.24236	16.3842	15834600	16.2128	0.85701	18.918	15834600	11.4645	0.85379	13.4278							2638850	21.6189	2638850	1.93058
16481300	12.3667	0.57595	21.4719	4059720	32.966	3.64721	9.03868	4059720	20.3183	1.15691	17.5626	16481300	16.2228	0.89033	18.2211	16481300	11.4796	0.86891	13.2114							2763200	21.6793	2763200	1.97666
17154500	12.4056	0.5916	20.9696	4141800	32.9222	3.626	9.07947	4141800	20.3295	1.19222	17.0518	17154500	16.1627	0.85464	18.9117	17154500	11.4367	0.81082	14.1051							2893410	21.5412	2893410	1.9898
17855200	12.352	0.56974	21.68	4225540	32.9677	3.72696	8.84575	4225540	20.2875	1.16588	17.401	17855200	16.2057	0.89334	18.1405	17855200	11.3843	0.83985	13.5552							3029750	21.7122	3029750	2.12332
18584400	12.3455	0.56236	21.9531	4310970	32.928	3.69103	8.92108	4310970	20.2946	1.21072	16.7625	18584400	16.1429	0.83958	19.2274	18584400	11.3981	0.82227	13.8618							3172520	21.6347	3172520	2.23703
19343500	12.3523	0.56372	21.9122	4398120	32.6402	3.77931	8.63655	4398120	20.297	1.21527	16.7017	19343500	16.2125	0.84874	19.1017	19343500	11.4038	0.91372	12.4807							3322020	21.5542	3322020	2.35012
20133600	12.3442	0.55543	22.2245	4487040	32.6749	3.85803	8.46931	4487040	20.3118	1.23098	16.5006	20133600	16.1086	0.85187	18.9096	20133600	11.381	0.84194	13.5175							3478560	21.6311	3478560	2.47668
20955900	12.3519	0.56268	21.9522	4577760	32.7306	3.84803	8.50581	4577760	20.3522	1.21522	16.7477	20955900	16.162	0.86895	18.5994	20955900	11.3806	0.8556	13.3012							3642470	21.6124	3642470	2.57766
21811800	12.3627	0.56073	22.0474	4670310	32.8762	3.74761	8.77257	4670310	20.2505	1.27375	15.8983	21811800	16.1561	0.8745	18.4746	21811800	11.3712	0.87445	13.0038							3814120	21.6812	3814120	2.68787
22702700	12.3499	0.58503	21.11	4764730	32.7627	3.73193	8.77901	4764730	20.2426	1.26518	15.9998	22702700	16.143	0.83203	19.4019	22702700	11.395	0.82418	13.8259							3993840	21.7908	3993840	2.81402
23630000	12.3628	0.58956	20.9696	4861070	32.6866	3.72845	8.76681	4861070	20.2855	1.27232	15.9437	23630000	16.1534	0.84859	19.0356	23630000	11.4199	0.81307	14.0454							4182040	21.8968	4182040	2.96779
24595100	12.3538	0.58487	21.1222	4959340	32.7042	3.74981	8.72155	4959340	20.2874	1.18461	17.1258	24595100	16.1331	0.86291	18.6962	24595100	11.3714	0.83964	13.5432							4379110	21.744	4379110	3.05687
25599700	12.3422	0.62153	19.8578	5059610	32.6436	3.79743	8.59625	5059610	20.2828	1.28173	15.8246	25599700	16.1441	0.85586	18.863	25599700	11.3553	0.84394	13.4551							4585460	21.7434	4585460	3.18055
26645200	12.3636	0.61599	20.0709	5161900	32.549	3.68873	8.82391	5161900	20.2554	1.25015	16.2024	26645200	16.1073	0.90542	17.79	26645200	11.3802	0.81293	13.999							4801540	21.7851	4801540	3.31795
27733500	12.3756	0.6336	19.5324	5266260	32.585	3.90286	8.34901	5266260	20.2828	1.22382	16.5733	27733500	16.1297	0.90105	17.9009	27733500	11.3328	0.84128	13.471							5027800	21.6783	5027800	3.42134
28866300	12.3746	0.65892	18.78	5372740	32.5924	3.84893	8.46791	5372740	20.292	1.25445	16.1761	28866300	16.1411	0.92424	17.4642	28866300	11.3226	0.8692	13.0266							5264720	21.6625	5264720	3.54337
30045300	12.3582	0.66173	18.6757	5481360	32.5874	4.04793	8.05038	5481360	20.3249	1.23796	16.4181	30045300	16.1149	0.9777	16.4826	30045300	11.3428	0.84861	13.3663							5512800	21.6299	5512800	3.74838
31272500	12.3525	0.69044	17.8907	5592180	32.8015	3.82616	8.57296	5592180	20.2244	1.2938	15.6318	31272500	16.1276	0.95179	16.9446	31272500	11.3244	0.90386	12.529							5772580	21.6048	5772580	4.00149
32549800	12.3408	0.69985	17.6335	5705240	32.4363	3.70243	8.76081	5705240	20.2219	1.19946	16.8591	32549800	16.1071	0.99579	16.1752	32549800	11.3379	0.90513	12.5263							6044590	21.6709	6044590	4.13459
33879200	12.3407	0.71786	17.1909	5820590	32.3965	3.8355	8.44649	5820590	20.2613	1.26867	15.9705	33879200	16.1402	1.01551	15.8938	33879200	11.2775	0.9072	12.4311							6329430	21.6468	6329430	4.32358
35263000	12.3349	0.72108	17.1061	5938260	32.3422	3.72976	8.67139	5938260	20.2444	1.25858	16.0851	35263000	16.0934	1.03731	15.5145	35263000	11.3005	0.90343	12.5084							6627680	21.6857	6627680	4.51279
36703300	12.3353	0.75224	16.398	6058320	32.3116	3.88984	8.30668	6058320	20.2322	1.26629	15.9775	36703300	16.0918	1.05462	15.2585	36703300	11.2741	0.9314	12.1045							6939990	21.7682	6939990	4.67227
38202400	12.3264	0.78473	15.708	6180810	32.1659	3.81399	8.43366	6180810	20.2402	1.26816	15.9603	38202400	16.1032	1.06512	15.1188	38202400	11.2695	0.94274	11.954							7267020	21.7269	7267020	4.74054
39762700	12.3249	0.77778	15.8462	6305770	32.3581	3.87942	8.34097	6305770	20.2944	1.22074	16.6247	39762700	16.0982	1.08674	14.8133	39762700	11.2509	0.97323	11.5603							7609460	21.6605	7609460	4.93688
41386800	12.3291	0.80376	15.3393	6433250	32.3862	4.07608	7.94543	6433250	20.2344	1.26403	16.0079	41386800	16.0716	1.1318	14.2	41386800	11.2348	0.97991	11.4652							7968030	21.6598	7968030	5.18803
43077200	12.3308	0.83565	14.7559	6563320	32.4202	3.96371	8.17926	6563320	20.3092	1.26692	16.0304	43077200	16.0862	1.164	13.8198	43077200	11.2115	0.99119	11.3111							8343500	21.7225	8343500	5.45635
44836600	12.3039	0.85405	14.4066	6696010	32.2221	3.99301	8.06961	6696010	20.2502	1.29514	15.6355	44836600	16.0645	1.18796	13.5228	44836600	11.1717	1.00639	11.1008							8736660	21.6805	8736660	5.63106
46667900	12.315	0.87642	14.0515	6831390	32.1196	3.98314	8.06391	6831390	20.1979	1.31011	15.4169	46667900	16.0643	1.22702	13.0922	46667900	11.1965	1.03356	10.8329							9148350	21.7641	9148350	5.93118
48574000	12.3051	0.91662	13.4244	6969510	32.0279	4.0799	7.85018	6969510	20.2201	1.2842	15.7454	48574000	16.0577	1.24996	12.8466	48574000	11.1694	1.07298	10.4098							9579440	21.8458	9579440	6.23054
50558000	12.2832	0.9462	12.9816	7110410	32.0044	4.13338	7.7429	7110410	20.1918	1.31462	15.3595	50558000	16.0429	1.2879	12.4566	50558000	11.1553	1.07296	10.3967							10030800	21.5332	10030800	6.4421
52622900	12.2921	0.98018	12.5406	7254170	32.177	4.17869	7.70026	7254170	20.2454	1.32998	15.2223	52622900	16.0056	1.33779	11.9642	52622900	11.1451	1.10693	10.0685							10503500	20.1277	10503500	6.61504
54772300	12.2911	1.01264	12.1377	7400830	32.1574	4.15013	7.74854	7400830	20.2292	1.36632	14.8056	54772300	16.0144	1.36175	11.7602	54772300	11.1226	1.13328	9.81446							10998500	20.1485	10998500	6.80987
57009400	12.2764	1.04267	11.774	7550460	32.058	4.17716	7.67457	7550460	20.2036	1.37008	14.7463	57009400	16.0022	1.41058	11.3444	57009400	11.1134	1.13386	9.80136							11516700	20.1583	11516700	7.12472
59337900	12.2736	1.07646	11.4019	7703110	31.959	4.26612	7.49134	7703110	20.2032	1.36755	14.7733	59337900	16.0079	1.4418	11.1028	59337900	11.0958	1.169	9.49174							12059400	20.0929	12059400	7.43302
61761400	12.2479	1.1081	11.0531	7858850	31.9159	4.22882	7.54722	7858850	20.1934	1.3955	14.4704	61761400	15.9807	1.51258	10.5652	61761400	11.0738	1.1866	9.33237							12627700	20.0787	12627700	7.69601
64284000	12.2448	1.1475	10.6708	8017730	32.0098	4.16418	7.68694	8017730	20.2319	1.39905	14.4611	64284000	15.9568	1.54047	10.3584	64284000	11.0477	1.20744	9.1497							13222700	20.0779	13222700	7.95034
66909600	12.2362	1.19399	10.2482	8179830	31.8522	4.16452	7.64846	8179830	20.2121	1.37868	14.6605	66909600	15.9367	1.59163	10.0128	66909600	11.0427	1.24448	8.87339							13845800	20.0598	13845800	8.17041
69642500	12.2128	1.23793	9.86551	8345210	31.8065	4.33839	7.3314	8345210	20.2085	1.39753	14.4602	69642500	15.9075	1.64229	9.68619	69642500	11.0102	1.25193	8.79453							14498300	20.0595	14498300	8.4753
72487000	12.2047	1.28007	9.53434	8513930	31.7491	4.27395	7.42853	8513930	20.2451	1.45728	13.8924	72487000	15.8981	1.67653	9.48274	72487000	11.0031	1.29089	8.52367							15181500	20.0352	15181500	8.7902
75447600	12.1813	1.30566	9.32964	8686060	31.799	4.29323	7.40678	8686060	20.1708	1.50022	13.4452	75447600	15.8683	1.75145	9.0601	75447600	10.9623	1.31358	8.34535							15896800	20.0097	15896800	9.24387
78529200	12.1593	1.36636	8.89907	8861670	31.7796	4.35595	7.29567	8861670	20.1714	1.44077	14.0004	78529200	15.842	1.79918	8.80511	78529200	10.9512	1.34297	8.15453							16645900	19.9989	16645900	9.46761
81736600	12.141	1.39699	8.69083	9040830	31.6713	4.36454	7.25651	9040830	20.1899	1.50345	13.4291	81736600	15.8338	1.86233	8.50211	81736600	10.9145	1.39144	7.84404							17430300	19.9861	17430300	9.75592
85075100	12.121	1.4558	8.32601	9223620	31.5848	4.36211	7.24071	9223620	20.1622	1.52694	13.2043	85075100	15.7998	1.92539	8.20605	85075100	10.8792	1.42203	7.65046							18251700	19.9821	18251700	10.0345
88549900	12.1075	1.49932	8.07535	9410090	31.4908	4.49902	6.99948	9410090	20.1985	1.55162	13.0177	88549900	15.7791	1.98496	7.94933	88549900	10.8715	1.45119	7.49144							19111700	19.9753	19111700	10.3516
92166600	12.0867	1.55077	7.79401	9600340	31.6276	4.38415	7.21408	9600340	20.157	1.53585	13.1244	92166600	15.7341	2.02858	7.75622	92166600	10.834	1.46433	7.39863							20012300	19.9554	20012300	10.648
95931000	12.0637	1.5946	7.56535	9794440	31.4961	4.53882	6.93926	9794440	20.174	1.54669	13.0433	95931000	15.719	2.09613	7.49908	95931000	10.8087	1.48866	7.26068							20955300	19.9374	20955300	11.0356
99849200	12.0365	1.65256	7.28355	9992460	31.4848	4.62053	6.8141	9992460	20.1906	1.58027	12.7766	99849200	15.6564	2.15511	7.2648	99849200	10.7802	1.53298	7.03219							21942800	19.9497	21942800	11.4956
103928000	12.0074	1.7094	7.02435	10194500	31.4688	4.60317	6.83634	10194500	20.1545	1.59007	12.6752	103928000	15.6252	2.21954	7.03987	103928000	10.743	1.56175	6.87885							22976800	19.9159	22976800	11.8222
108172000	11.9868	1.74505	6.86903	10400600	31.4619	4.60856	6.82684	10400600	20.1557	1.64126	12.2806	108172000	15.6005	2.27178	6.86708	108172000	10.7198	1.59795	6.70847							24059500	19.9096	24059500	12.0362
112590000	11.9557	1.79791	6.64979	10610900	31.3411	4.67042	6.71056	10610900	20.1751	1.64862	12.2376	112590000	15.5726	2.33417	6.67158	112590000	10.6836	1.61546	6.61331							25193200	19.8956	25193200	12.3845
117189000	11.9237	1.85298	6.4349	10825400	31.2796	4.64134	6.73934	10825400	20.1931	1.68276	12	117189000	15.5318	2.41837	6.42241	117189000	10.6585	1.64599	6.47542							26380400	19.8856	26380400	12.7244
121975000	11.8943	1.9003	6.2592	11044300	31.2782	4.74828	6.58727	11044300	20.1685	1.68511	11.9687	121975000	15.4829	2.46364	6.28455	121975000	10.634	1.69165	6.28615							27623500	19.8395	27623500	13.0776
126958000	11.8646	1.96082	6.05083	11267500	31.1944	4.72282	6.60505	11267500	20.1628	1.71891	11.73	126958000	15.4488	2.52344	6.12212	126958000	10.585	1.71329	6.17816							28925200	19.8243	28925200	13.4331
132143000	11.8346	2.00864	5.89185	11495300	31.1683	4.87061	6.39927	11495300	20.2041	1.7315	11.6686	132143000	15.4176	2.60398	5.92077	132143000	10.5543	1.74212	6.05833							30288200	19.8069	30288200	13.684
137540000	11.8012	2.07055	5.69954	11727800	31.0684	4.80808	6.46171	11727800	20.1528	1.74043	11.5792	137540000	15.3601	2.66344	5.76701	137540000	10.5178	1.77705	5.91866							31715400	19.7966	31715400	14.1762
143158000	11.7644	2.12855	5.52695	11964900	30.9817	4.84149	6.39921	11964900	20.1625	1.79206	11.2511	143158000	15.3342	2.73889	5.59868	143158000	10.4865	1.80594	5.80669							33209900	19.7759	33209900	14.2507
149005000	11.7267	2.19007	5.3545	12206800	30.9951	4.89694	6.32947	12206800	20.1609	1.81762	11.0919	149005000	15.2883	2.82182	5.41791	149005000	10.4534	1.84834	5.65557							34774900	19.753	34774900	14.6783
155091000	11.7004	2.23483	5.23547	12453600	30.9631	4.95883	6.24403	12453600	20.1555	1.86069	10.8323	155091000	15.2498	2.88704	5.28215	155091000	10.4282	1.86776	5.58328							36413500	19.7534	36413500	15.0397
161425000	11.6668	2.30115	5.06997	12705300	30.9077	4.98195	6.20393	12705300	20.1687	1.87983	10.729	161425000	15.2135	2.96494	5.13112	161425000	10.3978	1.91682	5.4245							38129400	19.7167	38129400	15.3826
168019000	11.6348	2.35451	4.94149	12962200	30.9169	5.05109	6.12084	12962200	20.1302	1.86971	10.7664	168019000	15.1759	3.03484	5.00057	168019000	10.3718	1.95501	5.30523							39926100	19.7097	39926100	15.983
174881000	11.5906	2.42305	4.7835	13224300	30.7769	5.0655	6.07579	13224300	20.1683	1.9398	10.3971	174881000	15.1207	3.10898	4.86355	174881000	10.3329	1.97081	5.24296							41807600	19.6896	41807600	16.1407
182024000	11.558	2.48451	4.65204	13491600	30.7385	5.04367	6.09447	13491600	20.1528	1.96772	10.2417	182024000	15.0776	3.1862	4.73214	182024000	10.2987	2.01433	5.11271							43777600	19.6625	43777600	16.5655
189459000	11.5285	2.54587	4.52831	13764400	30.7274	5.17104	5.94221	13764400	20.1446	1.9996	10.0743	189459000	15.0419	3.26202	4.61122	189459000	10.2655	2.04725	5.01426							45840500	19.6524	45840500	16.9178
197197000	11.4915	2.61002	4.40283	14042700	30.6051	5.16167	5.92931	14042700	20.1238	2.03105	9.9081	197197000	14.9957	3.35528	4.46929	197197000	10.2309	2.08312	4.91132							48000600	19.6385	48000600	17.6682
205251000	11.4509	2.687	4.26158	14326600	30.5742	5.23781	5.83721	14326600	20.1519	2.05892	9.78762	205251000	14.9578	3.43028	4.36051	205251000	10.2112	2.11394	4.83042							50262500	19.6174	50262500	17.6669
213634000	11.4159	2.75521	4.14336	14616200	30.5304	5.25195	5.81315	14616200	20.1456	2.08467	9.6637	213634000	14.9182	3.52669	4.2301	213634000	10.1769	2.14681	4.74049							52631000	19.6064	52631000	18.1294
222360000	11.3879	2.81244	4.04912	14911700	30.4431	5.29913	5.74493	14911700	20.1233	2.12333	9.47725	222360000	14.8808	3.60792	4.12446	222360000	10.1528	2.18199	4.65301							55111000	19.5682	55111000	18.6364
231442000	11.3559	2.88624	3.93451	15213200	30.4182	5.35058	5.68503	15213200	20.1176	2.16252	9.30284	231442000	14.8376	3.70823	4.00125	231442000	10.1372	2.20857	4.58992							57708000	19.5511	57708000	19.0253
240895000	11.3258	2.963	3.82241	15520800	30.3404	5.42806	5.58955	15520800	20.1237	2.21278	9.09427	240895000	14.8055	3.80843	3.88756	240895000	10.1026	2.26018	4.4698							60427300	19.5486	60427300	19.5202
250734000	11.2878	3.0364	3.71748	15834600	30.3035	5.42944	5.58134	15834600	20.1056	2.23617	8.99111	250734000	14.7663	3.89978	3.78644	250734000	10.0812	2.29352	4.39551							63274800	19.5297	63274800	19.8763
260975000	11.2509	3.11989	3.6062	16154700	30.2222	5.46196	5.53321	16154700	20.0981	2.29443	8.75953	260975000	14.745	4.00427	3.68232	260975000	10.0596	2.32827	4.32062							66256400	19.5023	66256400	20.2132
271635000	11.2356	3.19949	3.51168	16481300	30.1742	5.53773	5.44884	16481300	20.1292	2.29576	8.76798	271635000	14.7083	4.1103	3.5784	271635000	10.0382	2.3796	4.21844							69378600	19.4831	69378600	20.6871
282729000	11.2061	3.28829	3.40787	16814600	30.1081	5.54699	5.42783	16814600	20.0747	2.37267	8.46082	282729000	14.6597	4.23355	3.46275	282729000	10.035	2.40949	4.16479							72647800	19.477	72647800	20.9676
294277000	11.174	3.36829	3.3174	17154500	30.0919	5.64633	5.32946	17154500	20.1078	2.38885	8.41737	294277000	14.6228	4.33575	3.37261	294277000	10.0165	2.46909	4.05674							76071100	19.4565	76071100	21.3849
306296000	11.1546	3.46415	3.22001	17501300	30.0217	5.67738	5.28795	17501300	20.0827	2.43705	8.24059	306296000	14.5955	4.45928	3.27305	306296000	10.0064	2.51262	3.98245							79655800	19.4446	79655800	22.0862
318807000	11.1224	3.56015	3.12413	17855200	29.9666	5.68923	5.26726	17855200	20.0661	2.48562	8.07291	318807000	14.5642	4.57261	3.18511	318807000	10.0017	2.56292	3.90247							83409300	19.4161	83409300	22.3403
331828000	11.1046	3.66086	3.03333	18216100	29.8782	5.7269	5.21717	18216100	20.0765	2.5503	7.87221	331828000	14.5401	4.71151	3.08609	331828000	9.99354	2.60339	3.83866							87339700	19.3991	87339700	22.7658
345381000	11.0837	3.76735	2.94204	18584400	29.7872	5.81978	5.11826	18584400	20.0584	2.61034	7.68421	345381000	14.5112	4.83421	3.00178	345381000	9.99326	2.65934	3.7578							91455400	19.3974	91455400	23.2969
359488000	11.0594	3.86693	2.86	18960200	29.7123	5.86879	5.06275	18960200	20.0523	2.63314	7.61536	359488000	14.4948	4.96976	2.91659	359488000	9.98768	2.70712	3.68941							95764900	19.3912	95764900	24.2572
374171000	11.0447	3.98301	2.77296	19343500	29.6882	5.90564	5.0271	19343500	20.0398	2.69557	7.43433	374171000	14.4763	5.12057	2.82708	374171000	10.0041	2.76566	3.61725							100278000	19.3627	100278000	24.7571
389453000	11.0264	4.10378	2.68688	19734600	29.5817	5.97406	4.95169	19734600	20.0587	2.75091	7.29164	389453000	14.4599	5.26965	2.74399	389453000	10.0081	2.82599	3.54147							105003000	19.3486	105003000	25.0194
405360000	11.0209	4.22973	2.60558	20133600	29.5884	5.99787	4.93315	20133600	20.0234	2.79513	7.16368	405360000	14.4398	5.43226	2.65816	405360000	10.0293	2.88342	3.47827							109951000	19.3314	109951000	25.5952
421917000	11.0023	4.36778	2.51898	20540600	29.4608	6.03936	4.87814	20540600	20.0246	2.8298	7.07632	421917000	14.4289	5.59728	2.57784	421917000	10.0464	2.953	3.40209							115132000	19.3135	115132000	26.1381
439149000	10.9967	4.51132	2.43759	20955900	29.4187	6.1025	4.82075	20955900	19.9944	2.89447	6.90777	439149000	14.4272	5.77033	2.50023	439149000	10.0792	3.01385	3.3443							120557000	19.3082	120557000	26.8427
457086000	10.9904	4.65851	2.3592	21379600	29.36	6.19189	4.74168	21379600	19.981	2.95926	6.75205	457086000	14.4279	5.96115	2.42032	457086000	10.111	3.09128	3.2708							126238000	19.2984	126238000	27.0937
475755000	10.9892	4.82046	2.2797	21811800	29.2623	6.20557	4.71549	21811800	19.9722	3.00541	6.64543	475755000	14.4354	6.15385	2.34574	475755000	10.1595	3.17299	3.20187							132187000	19.2847	132187000	27.5816
495187000	10.9842	4.98395	2.20391	22252800	29.159	6.19009	4.7106	22252800	19.9513	3.07084	6.49702	495187000	14.443	6.36067	2.27067	495187000	10.1998	3.25705	3.1316							138416000	19.2747	138416000	28.5079
515412000	10.9807	5.1654	2.12582	22702700	29.1195	6.22908	4.67477	22702700	19.9514	3.11741	6.39998	515412000	14.4463	6.58624	2.19341	515412000	10.2563	3.34581	3.0654							144938000	19.2548	144938000	29.0881
536464000	10.9843	5.35153	2.05254	23161700	29.0345	6.3329	4.58471	23161700	19.9411	3.17589	6.2789	536464000	14.4694	6.81552	2.12301	536464000	10.3175	3.43826	3.00078							151768000	19.2584	151768000	29.5257
558375000	10.9963	5.55793	1.97848	23630000	28.9431	6.42922	4.5018	23630000	19.9257	3.25901	6.11403	558375000	14.4963	7.06166	2.05282	558375000	10.3932	3.54282	2.93358							158919000	19.2489	158919000	30.166
581181000	11.0044	5.77158	1.90666	24107700	28.9268	6.44646	4.48724	24107700	19.9038	3.31101	6.01141	581181000	14.5257	7.33144	1.98129	581181000	10.4816	3.65299	2.86931							166408000	19.2403	166408000	30.7361
604919000	11.0137	6.00711	1.83345	24595100	28.7989	6.51824	4.41821	24595100	19.8856	3.38143	5.88083	604919000	14.56	7.61792	1.91128	604919000	10.5747	3.76777	2.80662							174250000	19.2401	174250000	31.4908
629626000	11.0274	6.24963	1.76449	25092400	28.7431	6.5366	4.39725	25092400	19.8556	3.46723	5.72663	629626000	14.6006	7.9235	1.84269	629626000	10.6885	3.89241	2.746							182461000	19.2352	182461000	32.6775
655342000	11.0441	6.51713	1.69463	25599700	28.6105	6.60146	4.33397	25599700	19.8416	3.51061	5.65189	655342000	14.6511	8.24501	1.77697	655342000	10.8158	4.03117	2.68305							191059000	19.2275	191059000	32.3978
682109000	11.0654	6.80148	1.62691	26117200	28.606	6.62944	4.31499	26117200	19.82	3.58447	5.52941	682109000	14.7078	8.60183	1.70984	682109000	10.9569	4.17673	2.62332							200062000	19.2239	200062000	33.3623
709969000	11.0843	7.11009	1.55896	26645200	28.4939	6.70715	4.24829	26645200	19.7951	3.65205	5.42027	709969000	14.7767	8.9802	1.64548	709969000	11.1195	4.34025	2.56195							209489000	19.2181	209489000	33.9081
738967000	11.1059	7.44156	1.49242	27184000	28.4282	6.74965	4.21181	27184000	19.7667	3.71683	5.31816	738967000	14.848	9.38521	1.58207	738967000	11.3085	4.51682	2.50364							219360000	19.2232	219360000	34.736
769149000	11.1333	7.80149	1.42707	27733500	28.3425	6.82505	4.15271	27733500	19.756	3.79776	5.20202	769149000	14.933	9.83732	1.518	769149000	11.5139	4.7111	2.444							229697000	19.2279	229697000	35.5793
800564000	11.1538	8.1945	1.36113	28294300	28.2459	6.8684	4.11245	28294300	19.7431	3.86164	5.11264	800564000	15.0194	10.3267	1.45443	800564000	11.7476	4.931	2.38239							240521000	19.2283	240521000	36.4405
833263000	11.1783	8.62643	1.29582	28866300	28.1877	6.93099	4.06691	28866300	19.7052	3.95394	4.98368	833263000	15.1164	10.8626	1.3916	833263000	12.0096	5.1733	2.32145							251855000	19.2348	251855000	36.6661
867296000	11.1943	9.09047	1.23143	29449900	28.107	7.00066	4.0149	29449900	19.6853	4.03586	4.87759	867296000	15.2147	11.4469	1.32915	867296000	12.3009	5.44675	2.25839							263723000	19.2452	263723000	37.5849
902720000	11.213	9.60985	1.16682	30045300	27.9861	7.06508	3.96118	30045300	19.6229	4.10067	4.78528	902720000	15.32	12.1068	1.2654	902720000	12.6273	5.75293	2.19494							276150000	19.2554	276150000	38.3594
939591000	11.2132	10.1817	1.10131	30652700	27.9272	7.08074	3.9441	30652700	19.6088	4.19873	4.67017	939591000	15.4174	12.8268	1.20197	939591000	12.9899	6.10321	2.12838							289163000	19.2598	289163000	39.0901
977967000	11.2003	10.8154	1.03559	31272500	27.8261	7.17592	3.8777	31272500	19.5659	4.28125	4.57015	977967000	15.5075	13.6348	1.13735	977967000	13.4048	6.49636	2.06343							302789000	19.2828	302789000	39.7439
1017910000	11.1426	11.5085	0.96821	31904700	27.7496	7.1895	3.85974	31904700	19.5365	4.34338	4.49799	1017910000	15.576	14.5311	1.07191	1017910000	13.8699	6.9537	1.99461							317057000	19.2983	317057000	40.1878
1059490000	11.0502	12.2785	0.89996	32549800	27.631	7.23337	3.81994	32549800	19.4938	4.43669	4.39377	1059490000	15.5906	15.5258	1.00417	1059490000	14.3737	7.48796	1.91957							331997000	19.3258	331997000	40.7245
1102760000	10.8884	13.1222	0.82977	33207800	27.5513	7.33219	3.75758	33207800	19.4562	4.51293	4.31122	1102760000	15.5593	16.6215	0.93609	1102760000	14.9249	8.10431	1.8416							347642000	19.3408	347642000	41.0985
1147800000	10.6553	14.0183	0.7601	33879200	27.4377	7.37234	3.72171	33879200	19.4314	4.60189	4.22248	1147800000	15.4393	17.8163	0.86658	1147800000	15.5255	8.82612	1.75904							364023000	19.3727	364023000	42.7728
1194680000	10.3481	14.9343	0.69291	34564200	27.3949	7.42967	3.68723	34564200	19.3841	4.67821	4.14349	1194680000	15.2364	19.0778	0.79864	1194680000	16.1539	9.63132	1.67723							381177000	19.3991	381177000	43.6805
1243480000	10.0067	15.9201	0.62856	35263000	27.267	7.46371	3.65327	35263000	19.3307	4.76635	4.05566	1243480000	15.0149	20.3959	0.73617	1243480000	16.9034	10.5084	1.60856							399139000	19.4361	399139000	44.7057
1294270000	9.61843	17.0498	0.56414	35975900	27.1922	7.52424	3.61395	35975900	19.2872	4.87423	3.95698	1294270000	14.7847	21.9279	0.67424	1294270000	17.8477	11.5757	1.54182							417947000	19.4825	417947000	44.4026
1347130000	9.02414	18.3633	0.49142	36703300	27.0876	7.58579	3.57084	36703300	19.2582	4.93932	3.89896	1347130000	14.3588	23.7532	0.6045	1347130000	18.9272	13.0141	1.45436							437641000	19.5227	437641000	45.4699
1402150000	8.11609	19.7542	0.41085	37445300	26.9803	7.65094	3.52641	37445300	19.1928	5.03673	3.81057	1402150000	13.5364	25.7813	0.52505	1402150000	20.0239	14.8892	1.34487							458264000	19.5815	458264000	45.7316
1459420000	6.8921	21.0806	0.32694	38202400	26.8817	7.72811	3.47843	38202400	19.1345	5.11954	3.73755	1459420000	12.311	27.8035	0.44279	1459420000	21.0111	17.1645	1.2241							479858000	19.6383	479858000	46.8
1519030000	5.40628	22.284	0.24261	38974700	26.7754	7.7616	3.44973	38974700	19.1015	5.22742	3.65409	1519030000	10.7247	29.7302	0.36073	1519030000	21.9199	19.9196	1.10042							502470000	19.699	502470000	47.0409
1581070000	3.66542	23.2468	0.15767	39762700	26.6467	7.84863	3.39507	39762700	19.0484	5.31376	3.58473	1581070000	8.79477	31.4745	0.27943	1581070000	22.5628	23.181	0.97333							526148000	19.7709	526148000	46.4566
1645650000	1.90063	23.9968	0.0792	40566600	26.5803	7.87714	3.37437	40566600	18.9978	5.39474	3.52154	1645650000	6.80687	32.9616	0.20651	1645650000	23.1146	26.9085	0.85901							550941000	19.8533	550941000	49.272
1712860000	-0.03162	24.8077	0.00127	41386800	26.4705	7.92732	3.33916	41386800	18.9273	5.49948	3.44166	1712860000	4.67309	34.6925	0.1347	1712860000	23.7	31.892	0.74313							576902000	19.9432	576902000	47.7177
1782820000	-2.51782	25.3756	0.09922	42223500	26.3807	7.95346	3.31689	42223500	18.8664	5.59777	3.37033	1782820000	1.68884	36.3942	0.0464	1782820000	22.7265	38.8079	0.58562							604087000	20.0511	604087000	48.6276
1855640000	-5.17279	25.1872	0.20537	43077200	26.2566	8.05677	3.25894	43077200	18.8016	5.70357	3.29646	1855640000	-1.8499	37.2058	0.04972	1855640000	18.8845	46.214	0.40863							632553000	20.1695	632553000	48.4313
1931430000	-7.53338	24.5139	0.30731	43948100	26.1444	8.12683	3.21705	43948100	18.7418	5.78359	3.24052	1931430000	-5.20302	37.3583	0.13927	1931430000	12.5073	52.9578	0.23618							662360000	20.3053	662360000	47.8445
2010320000	-9.69466	23.5912	0.41094	44836600	26.0709	8.15363	3.19746	44836600	18.6738	5.88594	3.17261	2010320000	-8.47234	37.1842	0.22785	2010320000	3.22327	58.2687	0.05532							693572000	20.4397	693572000	49.7627
2092430000	-11.6806	22.403	0.52139	45743100	25.9386	8.18712	3.16822	45743100	18.6079	5.98611	3.10851	2092430000	-11.7547	36.654	0.32069	2092430000	-8.50895	60.1334	0.1415							726255000	20.5991	726255000	49.7321
2177890000	-13.3922	20.9194	0.64018	46667900	25.8139	8.26767	3.12227	46667900	18.5273	6.08453	3.04499	2177890000	-14.935	35.5758	0.41981	2177890000	-20.1691	57.0767	0.35337							760477000	20.7896	760477000	48.1077
2266850000	-14.7303	19.3962	0.75944	47611400	25.7091	8.32334	3.0888	47611400	18.4558	6.18893	2.98206	2266850000	-17.7433	34.2879	0.51748	2266850000	-29.0331	50.6756	0.57292							796312000	20.9933	796312000	48.4686
2359430000	-15.9611	17.8211	0.89563	48574000	25.6062	8.37402	3.05782	48574000	18.3783	6.28782	2.92284	2359430000	-20.6553	32.7942	0.62985	2359430000	-34.9194	42.701	0.81776							833836000	21.2232	833836000	50.2653
2455800000	-16.9254	16.0724	1.05308	49556000	25.464	8.44255	3.01614	49556000	18.3021	6.39168	2.86342	2455800000	-23.376	30.7246	0.76082	2455800000	-37.5514	34.5204	1.0878							873128000	21.47	873128000	47.5634
2556110000	-17.5382	14.2903	1.22728	50558000	25.3825	8.50133	2.98571	50558000	18.2131	6.4888	2.80685	2556110000	-25.6604	28.2353	0.90881	2556110000	-37.7582	27.4797	1.37404							914272000	21.7646	914272000	48.8192
2660510000	-17.8045	12.6446	1.40808	51580100	25.2639	8.5232	2.96413	51580100	18.1303	6.58798	2.75203	2660510000	-27.2824	25.5932	1.066	2660510000	-36.5334	22.1289	1.65094							957355000	22.1051	957355000	48.4989
2769170000	-18.0351	11.4105	1.58057	52622900	25.1589	8.6088	2.92246	52622900	18.0486	6.69494	2.69586	2769170000	-28.6822	23.5511	1.21787	2769170000	-35.3953	18.5663	1.90643							1002470000	22.46	1002470000	45.8946
2882280000	-18.7394	9.64116	1.94369	53686800	25.0303	8.64958	2.89382	53686800	17.9511	6.79116	2.64331	2882280000	-31.2509	20.2467	1.54351	2882280000	-34.832	14.4189	2.41572
3000000000	-17.9854	7.84348	2.29304	54772300	24.915	8.70158	2.86327	54772300	17.8553	6.90042	2.58757	3000000000	-30.4615	16.335	1.8648	3000000000	-31.9511	11.5519	2.76587
				55879600	24.7985	8.72365	2.84268	55879600	17.7645	7.00832	2.53477
				57009400	24.6878	8.79087	2.80835	57009400	17.6586	7.10467	2.48549
				58162000	24.5495	8.86609	2.76893	58162000	17.5647	7.1949	2.44127
				59337900	24.4313	8.90904	2.7423	59337900	17.4623	7.30225	2.39136
				60537500	24.3004	8.97111	2.70874	60537500	17.3533	7.40872	2.34229
				61761400	24.1517	9.02067	2.67738	61761400	17.2411	7.49691	2.29977
				63010100	24.0387	9.04538	2.65756	63010100	17.1206	7.60236	2.25201
				64284000	23.9246	9.11579	2.62453	64284000	17.0153	7.70397	2.20863
				65583700	23.8026	9.15973	2.59862	65583700	16.8797	7.80011	2.16403
				66909600	23.6553	9.22008	2.56563	66909600	16.7647	7.90517	2.12072
				68262400	23.526	9.2588	2.54093	68262400	16.6381	7.99762	2.08038
				69642500	23.3936	9.29254	2.51746	69642500	16.5098	8.08464	2.04212
				71050500	23.2727	9.34463	2.49049	71050500	16.3781	8.18083	2.00201
				72487000	23.1198	9.3977	2.46016	72487000	16.2511	8.28898	1.96056
				73952500	22.9884	9.43565	2.43633	73952500	16.1055	8.37677	1.92264
				75447600	22.8529	9.46644	2.4141	75447600	15.9657	8.46381	1.88635
				76973000	22.7081	9.51861	2.38566	76973000	15.814	8.56363	1.84664
				78529200	22.5681	9.56559	2.3593	78529200	15.669	8.64161	1.8132
				80116900	22.4293	9.57101	2.34347	80116900	15.5288	8.72927	1.77894
				81736600	22.2903	9.6305	2.31455	81736600	15.3749	8.81957	1.74327
				83389100	22.1457	9.65825	2.29293	83389100	15.209	8.89021	1.71076
				85075100	21.9991	9.70937	2.26576	85075100	15.0608	8.97739	1.67763
				86795100	21.8684	9.75199	2.24245	86795100	14.8974	9.06098	1.64413
				88549900	21.7236	9.77667	2.22199	88549900	14.7403	9.12694	1.61503
				90340100	21.5875	9.80477	2.20173	90340100	14.5806	9.2084	1.5834
				92166600	21.4335	9.83754	2.17875	92166600	14.404	9.27893	1.55233
				94030000	21.303	9.87033	2.15828	94030000	14.2415	9.34476	1.52401
				95931000	21.1488	9.90471	2.13523	95931000	14.0649	9.41043	1.49461
				97870500	21.0105	9.9299	2.11588	97870500	13.8946	9.47102	1.46706
				99849200	20.8503	9.96912	2.09149	99849200	13.7167	9.53142	1.4391
				101868000	20.7142	9.97298	2.07703	101868000	13.5369	9.58618	1.41212
				103928000	20.5434	10.0107	2.05215	103928000	13.3554	9.64539	1.38464
				106029000	20.4149	10.0252	2.03637	106029000	13.1773	9.70266	1.35812
				108172000	20.2531	10.052	2.01484	108172000	12.9947	9.7522	1.33249
				110359000	20.1345	10.0914	1.99521	110359000	12.8035	9.79237	1.3075
				112590000	19.9645	10.1022	1.97626	112590000	12.6364	9.82786	1.28578
				114867000	19.8346	10.1295	1.9581	114867000	12.445	9.87827	1.25984
				117189000	19.6809	10.1542	1.9382	117189000	12.257	9.90465	1.2375
				119558000	19.5344	10.1594	1.92279	119558000	12.0656	9.94563	1.21316
				121975000	19.3859	10.2044	1.89976	121975000	11.874	9.96699	1.19133
				124442000	19.2222	10.2062	1.88339	124442000	11.6866	9.99596	1.16913
				126958000	19.0954	10.2172	1.86896	126958000	11.4943	10.0149	1.14772
				129524000	18.9485	10.2206	1.85395	129524000	11.3039	10.0277	1.12726
				132143000	18.7836	10.2459	1.83328	132143000	11.1083	10.0459	1.10575
				134815000	18.6405	10.2484	1.81888	134815000	10.9159	10.0567	1.08543
				137540000	18.4932	10.2743	1.79994	137540000	10.7291	10.0688	1.06557
				140321000	18.3677	10.2719	1.78816	140321000	10.5351	10.0786	1.0453
				143158000	18.2176	10.2974	1.76914	143158000	10.3453	10.0833	1.02598
				146052000	18.0679	10.3021	1.7538	146052000	10.1533	10.0715	1.00812
				149005000	17.9249	10.3019	1.73997	149005000	9.96194	10.0667	0.98959
				152018000	17.7868	10.3135	1.72462	152018000	9.7772	10.0586	0.97203
				155091000	17.6314	10.3172	1.70893	155091000	9.58083	10.0462	0.95368
				158227000	17.4864	10.3226	1.694	158227000	9.38932	10.0262	0.93648
				161425000	17.3456	10.3206	1.68068	161425000	9.20914	10.0092	0.92007
				164689000	17.2132	10.3205	1.66786	164689000	9.01916	9.9864	0.90314
				168019000	17.0663	10.3315	1.65186	168019000	8.83197	9.95911	0.88682
				171416000	16.9194	10.3238	1.63887	171416000	8.65785	9.93742	0.87124
				174881000	16.7898	10.3332	1.62483	174881000	8.46988	9.90279	0.8553
				178417000	16.6388	10.3331	1.61023	178417000	8.28797	9.87065	0.83966
				182024000	16.5191	10.3377	1.59795	182024000	8.10983	9.82734	0.82523
				185704000	16.3711	10.3211	1.58617	185704000	7.93312	9.79327	0.81006
				189459000	16.2243	10.3304	1.57053	189459000	7.75241	9.75163	0.79499
				193289000	16.0962	10.3329	1.55776	193289000	7.57764	9.70046	0.78116
				197197000	15.9536	10.3315	1.54418	197197000	7.41128	9.65218	0.76783
				201184000	15.7991	10.3198	1.53096	201184000	7.23686	9.60436	0.7535
				205251000	15.6986	10.3202	1.52115	205251000	7.07224	9.55593	0.74009
				209401000	15.563	10.3261	1.50715	209401000	6.90419	9.4946	0.72717
				213634000	15.43	10.3253	1.49439	213634000	6.74723	9.44266	0.71455
				217954000	15.2903	10.3247	1.48094	217954000	6.5851	9.38072	0.70198
				222360000	15.1694	10.2958	1.47336	222360000	6.42634	9.32192	0.68938
				226856000	15.039	10.2911	1.46137	226856000	6.26709	9.25592	0.67709
				231442000	14.9039	10.2948	1.44771	231442000	6.11084	9.1931	0.66472
				236121000	14.7835	10.2973	1.43566	236121000	5.96234	9.12903	0.65312
				240895000	14.6588	10.2867	1.42503	240895000	5.8144	9.06046	0.64173
				245766000	14.5293	10.2866	1.41245	245766000	5.66768	8.99021	0.63043
				250734000	14.4053	10.2692	1.40276	250734000	5.52584	8.92164	0.61937
				255803000	14.3007	10.2654	1.39309	255803000	5.37843	8.84789	0.60788
				260975000	14.1857	10.2745	1.38067	260975000	5.24619	8.77682	0.59773
				266252000	14.0669	10.2714	1.36952	266252000	5.11071	8.70132	0.58735
				271635000	13.9382	10.2691	1.3573	271635000	4.97746	8.63367	0.57652
				277126000	13.8278	10.2525	1.34873	277126000	4.84436	8.55202	0.56646
				282729000	13.7103	10.2635	1.33584	282729000	4.71716	8.47623	0.55652
				288445000	13.6008	10.2624	1.32531	288445000	4.59099	8.39922	0.5466
				294277000	13.4922	10.2744	1.31318	294277000	4.4646	8.32402	0.53635
				300226000	13.3784	10.2516	1.30501	300226000	4.34728	8.24503	0.52726
				306296000	13.2591	10.2627	1.29197	306296000	4.22773	8.1639	0.51786
				312489000	13.1539	10.2646	1.28147	312489000	4.11557	8.08759	0.50887
				318807000	13.0575	10.2677	1.2717	318807000	4.0007	8.0121	0.49933
				325252000	12.9395	10.2695	1.25999	325252000	3.8906	7.92515	0.49092
				331828000	12.8496	10.2678	1.25145	331828000	3.78167	7.8483	0.48185
				338537000	12.7468	10.2817	1.23977	338537000	3.68208	7.77001	0.47388
				345381000	12.6447	10.287	1.22919	345381000	3.57775	7.68581	0.4655
				352364000	12.5324	10.2865	1.21834	352364000	3.47385	7.60611	0.45672
				359488000	12.4378	10.3098	1.20641	359488000	3.37587	7.52486	0.44863
				366756000	12.339	10.3018	1.19774	366756000	3.27824	7.4499	0.44004
				374171000	12.2353	10.3305	1.18438	374171000	3.18914	7.37296	0.43255
				381736000	12.1408	10.3405	1.1741	381736000	3.09799	7.29115	0.4249
				389453000	12.0499	10.349	1.16436	389453000	3.00753	7.21119	0.41706
				397327000	11.9608	10.3609	1.15441	397327000	2.92504	7.1284	0.41034
				405360000	11.8639	10.3758	1.14342	405360000	2.8399	7.05191	0.40271
				413555000	11.7645	10.3949	1.13176	413555000	2.76055	6.97408	0.39583
				421917000	11.6746	10.417	1.12073	421917000	2.68172	6.8988	0.38872
				430447000	11.5837	10.4439	1.10914	430447000	2.60378	6.82063	0.38175
				439149000	11.5015	10.4702	1.0985	439149000	2.52991	6.74357	0.37516
				448028000	11.4153	10.4978	1.0874	448028000	2.45878	6.67059	0.3686
				457086000	11.3244	10.5201	1.07645	457086000	2.38587	6.59418	0.36181
				466327000	11.2346	10.5525	1.06464	466327000	2.32085	6.5207	0.35592
				475755000	11.1504	10.5894	1.05298	475755000	2.25741	6.44879	0.35005
				485374000	11.0648	10.6151	1.04236	485374000	2.19171	6.37442	0.34383
				495187000	10.9786	10.6513	1.03073	495187000	2.13204	6.30095	0.33837
				505198000	10.8931	10.6901	1.01899	505198000	2.0744	6.22973	0.33298
				515412000	10.8117	10.7303	1.00759	515412000	2.01434	6.16277	0.32686
				525832000	10.7262	10.7767	0.99532	525832000	1.95639	6.09326	0.32107
				536464000	10.6485	10.8196	0.98418	536464000	1.90358	6.02668	0.31586
				547310000	10.5691	10.862	0.97303	547310000	1.85572	5.96131	0.31129
				558375000	10.489	10.906	0.96176	558375000	1.80547	5.89622	0.30621
				569664000	10.4081	10.9584	0.94979	569664000	1.75507	5.8311	0.30098
				581181000	10.3242	11.0179	0.93704	581181000	1.71148	5.76937	0.29665
				592931000	10.2508	11.0679	0.92618	592931000	1.66879	5.70482	0.29252
				604919000	10.1675	11.1276	0.91372	604919000	1.62814	5.64714	0.28831
				617149000	10.0901	11.1907	0.90165	617149000	1.58857	5.58596	0.28439
				629626000	10.0173	11.2525	0.89023	629626000	1.54877	5.52526	0.28031
				642355000	9.94048	11.3176	0.87832	642355000	1.51087	5.4687	0.27628
				655342000	9.86626	11.3936	0.86595	655342000	1.47628	5.41278	0.27274
				668592000	9.78538	11.4594	0.85391	668592000	1.44556	5.35729	0.26983
				682109000	9.71642	11.5328	0.8425	682109000	1.41591	5.30681	0.26681
				695900000	9.64053	11.6148	0.83002	695900000	1.38634	5.25407	0.26386
				709969000	9.57098	11.6943	0.81843	709969000	1.36366	5.2038	0.26205
				724323000	9.50222	11.7786	0.80673	724323000	1.33666	5.15357	0.25937
				738967000	9.43009	11.8583	0.79523	738967000	1.31411	5.10557	0.25739
				753907000	9.36032	11.9521	0.78315	753907000	1.29395	5.06011	0.25572
				769149000	9.29667	12.0483	0.77162	769149000	1.2759	5.01654	0.25434
				784700000	9.22668	12.15	0.7594	784700000	1.25933	4.97579	0.25309
				800564000	9.15762	12.2534	0.74735	800564000	1.24487	4.93555	0.25223
				816750000	9.09889	12.3664	0.73578	816750000	1.234	4.89945	0.25186
				833263000	9.03592	12.4784	0.72413	833263000	1.22439	4.86409	0.25172
				850109000	8.97362	12.5971	0.71235	850109000	1.21624	4.83175	0.25172
				867296000	8.9088	12.723	0.70021	867296000	1.21053	4.80173	0.2521
				884831000	8.84779	12.8594	0.68804	884831000	1.20231	4.77522	0.25178
				902720000	8.78319	13.0008	0.67559	902720000	1.19862	4.74934	0.25238
				920971000	8.71821	13.1427	0.66335	920971000	1.19573	4.72599	0.25301
				939591000	8.65353	13.2957	0.65085	939591000	1.19474	4.70653	0.25385
				958587000	8.58716	13.4512	0.63839	958587000	1.19563	4.68398	0.25526
				977967000	8.52795	13.6169	0.62627	977967000	1.19849	4.66669	0.25682
				997739000	8.45059	13.7859	0.61299	997739000	1.20389	4.65194	0.25879
				1017910000	8.38596	13.9556	0.6009	1017910000	1.20997	4.63793	0.26089
				1038490000	8.31551	14.1461	0.58783	1038490000	1.22027	4.62812	0.26366
				1059490000	8.24209	14.3397	0.57478	1059490000	1.23112	4.62031	0.26646
				1080910000	8.16695	14.5319	0.562	1080910000	1.24595	4.61503	0.26998
				1102760000	8.08878	14.7384	0.54882	1102760000	1.26214	4.6107	0.27374
				1125060000	8.00431	14.9471	0.53551	1125060000	1.28056	4.6117	0.27768
				1147800000	7.91333	15.161	0.52195	1147800000	1.30077	4.61516	0.28185
				1171010000	7.8247	15.376	0.50889	1171010000	1.32696	4.61783	0.28736
				1194680000	7.74907	15.5766	0.49748	1194680000	1.35652	4.62233	0.29347
				1218840000	7.66988	15.7809	0.48602	1218840000	1.39111	4.63191	0.30033
				1243480000	7.61797	16.0052	0.47597	1243480000	1.43522	4.64408	0.30904
				1268620000	7.58057	16.2549	0.46636	1268620000	1.48627	4.66543	0.31857
				1294270000	7.5651	16.5288	0.45769	1294270000	1.54395	4.69476	0.32887
				1320430000	7.53073	16.8526	0.44686	1320430000	1.60611	4.73711	0.33905
				1347130000	7.48361	17.2009	0.43507	1347130000	1.66903	4.78801	0.34859
				1374370000	7.4085	17.5707	0.42164	1374370000	1.73141	4.85022	0.35697
				1402150000	7.303	17.9565	0.4067	1402150000	1.79447	4.91958	0.36476
				1430500000	7.19504	18.3536	0.39202	1430500000	1.85924	4.99463	0.37225
				1459420000	7.06084	18.7386	0.37681	1459420000	1.92666	5.07644	0.37953
				1488930000	6.9221	19.1453	0.36156	1488930000	1.99713	5.16772	0.38646
				1519030000	6.75948	19.5608	0.34556	1519030000	2.06853	5.26396	0.39296
				1549740000	6.58812	19.9641	0.33	1549740000	2.14624	5.3666	0.39993
				1581070000	6.41601	20.3613	0.31511	1581070000	2.22517	5.4759	0.40636
				1613040000	6.27706	20.7152	0.30302	1613040000	2.32148	5.58195	0.41589
				1645650000	6.19741	21.108	0.2936	1645650000	2.44418	5.6963	0.42908
				1678920000	6.20748	21.5865	0.28756	1678920000	2.60741	5.84281	0.44626
				1712860000	6.20757	22.1837	0.27983	1712860000	2.78983	6.03446	0.46232
				1747490000	6.14999	22.9282	0.26823	1747490000	2.97766	6.28637	0.47367
				1782820000	5.96378	23.7417	0.25119	1782820000	3.14161	6.58795	0.47687
				1818870000	5.66176	24.5514	0.23061	1818870000	3.28394	6.92064	0.47451
				1855640000	5.30179	25.324	0.20936	1855640000	3.40677	7.2716	0.4685
				1893160000	4.96415	26.052	0.19055	1893160000	3.55072	7.63751	0.46491
				1931430000	4.64705	26.8451	0.17311	1931430000	3.71244	8.04362	0.46154
				1970480000	4.32116	27.7161	0.15591	1970480000	3.88968	8.51928	0.45657
				2010320000	3.95335	28.6924	0.13778	2010320000	4.07236	9.08275	0.44836
				2050960000	3.52974	29.7756	0.11854	2050960000	4.2456	9.74615	0.43562
				2092430000	2.98653	30.9753	0.09642	2092430000	4.38753	10.5338	0.41652
				2134730000	2.2637	32.2395	0.07021	2134730000	4.45745	11.4552	0.38912
				2177890000	1.44173	33.5441	0.04298	2177890000	4.45011	12.4967	0.3561
				2221920000	0.5344	34.9147	0.01531	2221920000	4.34927	13.6947	0.31759
				2266850000	-0.54687	36.4686	0.015	2266850000	4.0987	15.1225	0.27103
				2312680000	-1.9542	38.2126	0.05114	2312680000	3.54955	16.7972	0.21132
				2359430000	-3.81714	39.9624	0.09552	2359430000	2.52546	18.6337	0.13553
				2407140000	-6.11795	41.598	0.14707	2407140000	0.90332	20.4822	0.0441
				2455800000	-8.86834	43.0421	0.20604	2455800000	-1.39247	22.1377	0.0629
				2505450000	-12.0615	44.1521	0.27318	2505450000	-4.39806	23.2338	0.1893
				2556110000	-15.6376	44.7649	0.34933	2556110000	-7.88286	23.4128	0.33669
				2607780000	-19.4297	44.7248	0.43443	2607780000	-11.3273	22.4645	0.50423
				2660510000	-23.1706	44.045	0.52607	2660510000	-14.1702	20.5717	0.68882
				2714300000	-26.6315	43.0139	0.61914	2714300000	-16.2138	18.2915	0.88641
				2769170000	-30.3312	42.015	0.72191	2769170000	-17.7794	15.9629	1.11379
				2825160000	-35.1739	40.2298	0.87432	2825160000	-19.032	13.2444	1.43698
				2882280000	-39.9049	35.4314	1.12626	2882280000	-19.2144	10.0293	1.91582
				2940550000	-40.903	29.3372	1.39424	2940550000	-18.0725	7.57768	2.38496
				3000000000	-39.9944	25.8297	1.54839	3000000000	-16.9294	6.34624	2.66762

## Sheet: Fig4
Time	Stress	Time	Stress	Time	Stress	Time	Stress	Time	Stress	Time	Stress								Time	Shrinkage	Time	Shrinkage	Time	Shrinkage
s	x100MPa	s	x100MPa	s	x100MPa	s	x100MPa	s	x100MPa	s	x100MPa								s	%	s	%	s	%
	CS-AMT&H2O		CS-H2O		CP-PA&SR		CP-PVA		CS-AMT-Am&H2O		CS-AMT-Fe&H2O									CS-AMT&H2O		CS-H2O		CS-powder-only
0.05	0.65876	0.05	0.45893	0.05	0.72464	0.05	0.55402	0.05	1.0101	0.05	1.40513								20.05	-0.03704	20.05	0.01667	20.05	-0.03125
0.1	0.65876	0.1	0.45893	0.1	0.72464	0.1	0.55402	0.1	1.0101	0.1	1.40513								21.05	0.03704	21.05	-9.25186e-16	21.05	-1.73472e-15
0.15	0.65876	0.15	0.45893	0.15	0.72464	0.15	0.55402	0.15	1.0101	0.15	1.40513								22.05	0.03704	22.05	-9.25186e-16	22.05	-1.73472e-15
0.2	0.52701	0.2	0.45893	0.2	0.72464	0.2	0.55402	0.2	1.0101	0.2	1.40513								23.05	0.03704	23.05	0.01667	23.05	-0.03125
0.25	0.52701	0.25	0.45893	0.25	0.72464	0.25	0.55402	0.25	0.80808	0.25	1.40513								24.05	0.07407	24.05	0.01667	24.05	-1.73472e-15
0.3	0.65876	0.3	0.45893	0.3	0.72464	0.3	0.55402	0.3	1.0101	0.3	1.40513								25.05	0.11111	25.05	-9.25186e-16	25.05	0.03125
0.35	0.65876	0.35	0.45893	0.35	0.72464	0.35	0.55402	0.35	1.0101	0.35	1.40513								26.05	0.07407	26.05	0.01667	26.05	-1.73472e-15
0.4	0.65876	0.4	0.45893	0.4	0.72464	0.4	0.55402	0.4	1.0101	0.4	1.40513								27.05	0.11111	27.05	0.01667	27.05	-1.73472e-15
0.45	0.65876	0.45	0.45893	0.45	0.72464	0.45	0.55402	0.45	1.0101	0.45	1.40513								28.05	0.11111	28.05	0.01667	28.05	-1.73472e-15
0.5	0.65876	0.5	0.45893	0.5	0.72464	0.5	0.55402	0.5	1.0101	0.5	1.40513								29.05	0.14815	29.05	0.01667	29.05	-1.73472e-15
0.55	0.65876	0.55	0.45893	0.55	0.86957	0.55	0.55402	0.55	1.0101	0.55	1.40513								30.05	0.14815	30.05	0.01667	30.05	-1.73472e-15
0.6	0.65876	0.6	0.45893	0.6	0.86957	0.6	0.55402	0.6	1.0101	0.6	1.40513								31.05	0.14815	31.05	0.01667	31.05	-1.73472e-15
0.65	0.65876	0.65	0.45893	0.65	0.86957	0.65	0.66482	0.65	1.0101	0.65	1.40513								32.05	0.18519	32.05	-9.25186e-16	32.05	-1.73472e-15
0.7	0.65876	0.7	0.45893	0.7	0.86957	0.7	0.66482	0.7	1.0101	0.7	1.40513								33.05	0.18519	33.05	0.01667	33.05	-1.73472e-15
0.75	0.65876	0.75	0.45893	0.75	0.86957	0.75	0.66482	0.75	1.0101	0.75	1.40513								34.05	0.18519	34.05	0.01667	34.05	-1.73472e-15
0.8	0.65876	0.8	0.45893	0.8	0.86957	0.8	0.66482	0.8	1.0101	0.8	1.68615								35.05	0.22222	35.05	0.01667	35.05	0.03125
0.85	0.65876	0.85	0.45893	0.85	0.86957	0.85	0.66482	0.85	1.0101	0.85	1.68615								36.05	0.25926	36.05	0.01667	36.05	0.03125
0.9	0.65876	0.9	0.45893	0.9	0.86957	0.9	0.66482	0.9	1.0101	0.9	1.68615								37.05	0.25926	37.05	-9.25186e-16	37.05	0.03125
0.95	0.65876	0.95	0.45893	0.95	0.86957	0.95	0.66482	0.95	1.0101	0.95	1.68615								38.05	0.22222	38.05	0.01667	38.05	-1.73472e-15
1	0.65876	1	0.45893	1	0.86957	1	0.66482	1	1.0101	1	1.68615								39.05	0.22222	39.05	-9.25186e-16	39.05	-1.73472e-15
1.05	0.65876	1.05	0.45893	1.05	1.01449	1.05	0.66482	1.05	1.0101	1.05	1.68615								40.05	0.25926	40.05	-9.25186e-16	40.05	-1.73472e-15
1.1	0.65876	1.1	0.45893	1.1	1.01449	1.1	0.66482	1.1	1.0101	1.1	1.68615								41.05	0.25926	41.05	-9.25186e-16	41.05	-1.73472e-15
1.15	0.65876	1.15	0.55071	1.15	1.01449	1.15	0.77562	1.15	1.0101	1.15	1.68615								42.05	0.25926	42.05	-9.25186e-16	42.05	-1.73472e-15
1.2	0.65876	1.2	0.45893	1.2	1.01449	1.2	0.77562	1.2	1.0101	1.2	1.68615								43.05	0.25926	43.05	-9.25186e-16	43.05	-1.73472e-15
1.25	0.65876	1.25	0.55071	1.25	1.01449	1.25	0.77562	1.25	1.0101	1.25	1.96718								44.05	0.25926	44.05	-9.25186e-16	44.05	-1.73472e-15
1.3	0.79051	1.3	0.55071	1.3	1.01449	1.3	0.77562	1.3	1.0101	1.3	1.96718								45.05	0.2963	45.05	-9.25186e-16	45.05	0.03125
1.35	0.79051	1.35	0.55071	1.35	1.01449	1.35	0.77562	1.35	1.0101	1.35	1.68615								46.05	0.2963	46.05	-9.25186e-16	46.05	0.03125
1.4	0.79051	1.4	0.55071	1.4	1.01449	1.4	0.77562	1.4	1.0101	1.4	1.96718								47.05	0.2963	47.05	-9.25186e-16	47.05	-1.73472e-15
1.45	0.79051	1.45	0.55071	1.45	1.01449	1.45	0.77562	1.45	1.21212	1.45	1.96718								48.05	0.2963	48.05	-9.25186e-16	48.05	-1.73472e-15
1.5	0.79051	1.5	0.55071	1.5	1.15942	1.5	0.77562	1.5	1.21212	1.5	1.96718								49.05	0.2963	49.05	-9.25186e-16	49.05	-1.73472e-15
1.55	0.79051	1.55	0.55071	1.55	1.15942	1.55	0.77562	1.55	1.21212	1.55	1.96718								50.05	0.33333	50.05	-9.25186e-16	50.05	-1.73472e-15
1.6	0.79051	1.6	0.55071	1.6	1.15942	1.6	0.77562	1.6	1.0101	1.6	1.96718								51.05	0.33333	51.05	-9.25186e-16	51.05	-1.73472e-15
1.65	0.79051	1.65	0.55071	1.65	1.15942	1.65	0.77562	1.65	1.21212	1.65	1.96718								52.049	0.33333	52.049	-9.25186e-16	52.049	-1.73472e-15
1.7	0.79051	1.7	0.55071	1.7	1.15942	1.7	0.77562	1.7	1.21212	1.7	2.2482								53.049	0.33333	53.049	-9.25186e-16	53.049	0.03125
1.75	0.79051	1.75	0.55071	1.75	1.15942	1.75	0.77562	1.75	1.21212	1.75	2.2482								54.049	0.33333	54.049	-9.25186e-16	54.049	0.03125
1.8	0.79051	1.8	0.55071	1.8	1.15942	1.8	0.77562	1.8	1.21212	1.8	2.2482								55.049	0.33333	55.049	-9.25186e-16	55.049	0.03125
1.85	0.79051	1.85	0.55071	1.85	1.15942	1.85	0.88643	1.85	1.21212	1.85	2.2482								56.049	0.33333	56.049	-9.25186e-16	56.049	0.03125
1.9	0.79051	1.9	0.55071	1.9	1.15942	1.9	0.88643	1.9	1.21212	1.9	2.2482								57.049	0.37037	57.049	-9.25186e-16	57.049	-1.73472e-15
1.95	0.79051	1.95	0.55071	1.95	1.15942	1.95	0.88643	1.95	1.21212	1.95	2.2482								58.049	0.37037	58.049	-9.25186e-16	58.049	-1.73472e-15
2	0.79051	2	0.55071	2	1.15942	2	0.88643	2	1.21212	2	2.2482								59.049	0.37037	59.049	-9.25186e-16	59.049	-1.73472e-15
2.05	0.79051	2.05	0.55071	2.05	1.30435	2.05	0.88643	2.05	1.21212	2.05	2.2482								60.049	0.37037	60.049	-9.25186e-16	60.049	-1.73472e-15
2.1	0.79051	2.1	0.55071	2.1	1.30435	2.1	0.88643	2.1	1.21212	2.1	2.2482								61.049	0.37037	61.049	-9.25186e-16	61.049	-1.73472e-15
2.15	0.79051	2.15	0.55071	2.15	1.30435	2.15	0.88643	2.15	1.21212	2.15	2.2482								62.049	0.37037	62.049	-9.25186e-16	62.049	0.03125
2.2	0.92227	2.2	0.55071	2.2	1.30435	2.2	0.88643	2.2	1.21212	2.2	2.2482								63.049	0.37037	63.049	-9.25186e-16	63.049	0.03125
2.25	0.92227	2.25	0.55071	2.25	1.30435	2.25	0.99723	2.25	1.21212	2.25	2.2482								64.049	0.40741	64.049	-9.25186e-16	64.049	0.03125
2.3	0.92227	2.3	0.55071	2.3	1.30435	2.3	0.99723	2.3	1.21212	2.3	2.52923								65.049	0.40741	65.049	-9.25186e-16	65.049	0.03125
2.35	0.92227	2.35	0.6425	2.35	1.30435	2.35	0.99723	2.35	1.21212	2.35	2.52923								66.049	0.40741	66.049	-9.25186e-16	66.049	0.03125
2.4	0.92227	2.4	0.6425	2.4	1.30435	2.4	0.99723	2.4	1.21212	2.4	2.52923								67.049	0.40741	67.049	-9.25186e-16	67.049	0.03125
2.45	0.92227	2.45	0.55071	2.45	1.30435	2.45	0.99723	2.45	1.21212	2.45	2.52923								68.05	0.37037	68.05	-9.25186e-16	68.05	-1.73472e-15
2.5	0.92227	2.5	0.6425	2.5	1.30435	2.5	0.99723	2.5	1.21212	2.5	2.52923								69.05	0.40741	69.05	0.01667	69.05	0.03125
2.55	0.92227	2.55	0.6425	2.55	1.30435	2.55	0.99723	2.55	1.41414	2.55	2.52923								70.05	0.40741	70.05	0.01667	70.05	-1.73472e-15
2.6	0.92227	2.6	0.6425	2.6	1.30435	2.6	0.99723	2.6	1.41414	2.6	2.52923								71.05	0.40741	71.05	-9.25186e-16	71.05	-1.73472e-15
2.65	0.92227	2.65	0.6425	2.65	1.30435	2.65	0.99723	2.65	1.41414	2.65	2.52923								72.05	0.44444	72.05	-9.25186e-16	72.05	-1.73472e-15
2.7	0.92227	2.7	0.6425	2.7	1.30435	2.7	1.10803	2.7	1.41414	2.7	2.52923								73.05	0.44444	73.05	-9.25186e-16	73.05	-1.73472e-15
2.75	0.92227	2.75	0.6425	2.75	1.30435	2.75	1.10803	2.75	1.41414	2.75	2.81025								74.05	0.44444	74.05	-9.25186e-16	74.05	-1.73472e-15
2.8	0.92227	2.8	0.6425	2.8	1.44928	2.8	1.10803	2.8	1.41414	2.8	2.81025								75.05	0.44444	75.05	-9.25186e-16	75.05	0.03125
2.85	0.92227	2.85	0.6425	2.85	1.44928	2.85	1.10803	2.85	1.41414	2.85	2.81025								76.05	0.44444	76.05	-9.25186e-16	76.05	0.03125
2.9	0.92227	2.9	0.6425	2.9	1.44928	2.9	1.10803	2.9	1.41414	2.9	2.81025								77.05	0.44444	77.05	0.01667	77.05	0.03125
2.95	1.05402	2.95	0.6425	2.95	1.44928	2.95	1.10803	2.95	1.41414	2.95	2.81025								78.05	0.44444	78.05	0.01667	78.05	0.03125
3	1.05402	3	0.6425	3	1.44928	3	1.10803	3	1.41414	3	2.81025								79.05	0.44444	79.05	-9.25186e-16	79.05	0.03125
3.05	1.05402	3.05	0.6425	3.05	1.44928	3.05	1.10803	3.05	1.41414	3.05	2.81025								80.05	0.44444	80.05	-9.25186e-16	80.05	0.03125
3.1	1.05402	3.1	0.6425	3.1	1.44928	3.1	1.10803	3.1	1.41414	3.1	2.81025								81.05	0.44444	81.05	-9.25186e-16	81.05	0.03125
3.15	1.05402	3.15	0.6425	3.15	1.44928	3.15	1.21884	3.15	1.41414	3.15	2.81025								82.05	0.48148	82.05	-9.25186e-16	82.05	0.03125
3.2	1.05402	3.2	0.6425	3.2	1.44928	3.2	1.21884	3.2	1.41414	3.2	2.81025								83.05	0.48148	83.05	-9.25186e-16	83.05	0.03125
3.25	1.05402	3.25	0.6425	3.25	1.44928	3.25	1.21884	3.25	1.41414	3.25	3.09128								84.051	0.44444	84.051	-0.01667	84.051	-1.73472e-15
3.3	1.05402	3.3	0.6425	3.3	1.44928	3.3	1.21884	3.3	1.61616	3.3	3.09128								85.051	0.44444	85.051	-0.01667	85.051	-1.73472e-15
3.35	1.05402	3.35	0.6425	3.35	1.5942	3.35	1.21884	3.35	1.61616	3.35	3.09128								86.051	0.44444	86.051	-9.25186e-16	86.051	-1.73472e-15
3.4	1.18577	3.4	0.6425	3.4	1.5942	3.4	1.21884	3.4	1.41414	3.4	3.09128								87.051	0.44444	87.051	-9.25186e-16	87.051	-1.73472e-15
3.45	1.18577	3.45	0.73428	3.45	1.5942	3.45	1.21884	3.45	1.61616	3.45	3.09128								88.051	0.44444	88.051	-9.25186e-16	88.051	-1.73472e-15
3.5	1.18577	3.5	0.73428	3.5	1.5942	3.5	1.32964	3.5	1.61616	3.5	3.09128								89.051	0.44444	89.051	-9.25186e-16	89.051	-1.73472e-15
3.55	1.18577	3.55	0.73428	3.55	1.5942	3.55	1.32964	3.55	1.61616	3.55	3.09128								90.051	0.44444	90.051	-9.25186e-16	90.051	-1.73472e-15
3.6	1.18577	3.6	0.73428	3.6	1.5942	3.6	1.32964	3.6	1.61616	3.6	3.09128								91.051	0.44444	91.051	-9.25186e-16	91.051	-1.73472e-15
3.65	1.18577	3.65	0.73428	3.65	1.5942	3.65	1.32964	3.65	1.61616	3.65	3.09128								92.051	0.44444	92.051	-9.25186e-16	92.051	-1.73472e-15
3.7	1.18577	3.7	0.73428	3.7	1.5942	3.7	1.32964	3.7	1.61616	3.7	3.09128								93.051	0.44444	93.051	-9.25186e-16	93.051	-1.73472e-15
3.75	1.18577	3.75	0.73428	3.75	1.5942	3.75	1.32964	3.75	1.61616	3.75	3.3723								94.051	0.48148	94.051	-9.25186e-16	94.051	0.03125
3.8	1.18577	3.8	0.73428	3.8	1.5942	3.8	1.32964	3.8	1.61616	3.8	3.3723								95.051	0.51852	95.051	-9.25186e-16	95.051	0.03125
3.85	1.18577	3.85	0.73428	3.85	1.5942	3.85	1.32964	3.85	1.61616	3.85	3.3723								96.051	0.51852	96.051	-9.25186e-16	96.051	0.03125
3.9	1.18577	3.9	0.73428	3.9	1.73913	3.9	1.32964	3.9	1.61616	3.9	3.3723								97.051	0.51852	97.051	-9.25186e-16	97.051	0.03125
3.95	1.31752	3.95	0.73428	3.95	1.73913	3.95	1.44044	3.95	1.61616	3.95	3.3723								98.051	0.51852	98.051	-9.25186e-16	98.051	0.03125
4	1.31752	4	0.73428	4	1.73913	4	1.44044	4	1.61616	4	3.3723								99.051	0.51852	99.051	-9.25186e-16	99.051	0.03125
4.05	1.31752	4.05	0.73428	4.05	1.73913	4.05	1.44044	4.05	1.61616	4.05	3.3723								100.052	0.51852	100.052	0.01667	100.052	0.03125
4.1	1.31752	4.1	0.73428	4.1	1.73913	4.1	1.44044	4.1	1.61616	4.1	3.65333								101.052	0.51852	101.052	0.01667	101.052	-1.73472e-15
4.15	1.31752	4.15	0.73428	4.15	1.73913	4.15	1.44044	4.15	1.81818	4.15	3.65333								102.052	0.51852	102.052	0.01667	102.052	-1.73472e-15
4.2	1.31752	4.2	0.73428	4.2	1.73913	4.2	1.44044	4.2	1.81818	4.2	3.65333								103.052	0.51852	103.052	0.01667	103.052	-1.73472e-15
4.25	1.31752	4.25	0.73428	4.25	1.73913	4.25	1.55125	4.25	1.81818	4.25	3.65333								104.052	0.51852	104.052	0.01667	104.052	-1.73472e-15
4.3	1.31752	4.3	0.82607	4.3	1.73913	4.3	1.55125	4.3	1.81818	4.3	3.65333								105.052	0.51852	105.052	0.01667	105.052	-1.73472e-15
4.35	1.44928	4.35	0.82607	4.35	1.73913	4.35	1.55125	4.35	1.81818	4.35	3.65333								106.052	0.51852	106.052	0.01667	106.052	-1.73472e-15
4.4	1.31752	4.4	0.82607	4.4	1.73913	4.4	1.55125	4.4	1.81818	4.4	3.65333								107.052	0.51852	107.052	0.01667	107.052	-1.73472e-15
4.45	1.44928	4.45	0.82607	4.45	1.73913	4.45	1.55125	4.45	1.81818	4.45	3.65333								108.052	0.51852	108.052	0.01667	108.052	-1.73472e-15
4.5	1.44928	4.5	0.82607	4.5	1.73913	4.5	1.55125	4.5	1.81818	4.5	3.93435								109.052	0.51852	109.052	0.01667	109.052	-1.73472e-15
4.55	1.44928	4.55	0.82607	4.55	1.73913	4.55	1.55125	4.55	1.81818	4.55	3.93435								110.052	0.51852	110.052	0.01667	110.052	-1.73472e-15
4.6	1.44928	4.6	0.82607	4.6	1.88406	4.6	1.55125	4.6	1.81818	4.6	3.93435								111.052	0.51852	111.052	0.01667	111.052	-1.73472e-15
4.65	1.44928	4.65	0.82607	4.65	1.88406	4.65	1.66205	4.65	1.81818	4.65	3.93435								112.052	0.55556	112.052	0.01667	112.052	-1.73472e-15
4.7	1.44928	4.7	0.82607	4.7	1.88406	4.7	1.66205	4.7	1.81818	4.7	3.93435								113.052	0.55556	113.052	0.01667	113.052	-1.73472e-15
4.75	1.44928	4.75	0.82607	4.75	1.73913	4.75	1.66205	4.75	1.81818	4.75	3.93435								114.052	0.55556	114.052	0.01667	114.052	-1.73472e-15
4.8	1.58103	4.8	0.82607	4.8	1.88406	4.8	1.66205	4.8	1.81818	4.8	3.93435								115.052	0.55556	115.052	0.01667	115.052	-1.73472e-15
4.85	1.44928	4.85	0.82607	4.85	1.88406	4.85	1.66205	4.85	1.81818	4.85	3.93435								116.052	0.55556	116.052	-9.25186e-16	116.052	-1.73472e-15
4.9	1.58103	4.9	0.82607	4.9	1.88406	4.9	1.66205	4.9	2.0202	4.9	4.21538								117.053	0.55556	117.053	-9.25186e-16	117.053	-1.73472e-15
4.95	1.58103	4.95	0.82607	4.95	1.88406	4.95	1.66205	4.95	2.0202	4.95	4.21538								118.053	0.55556	118.053	-9.25186e-16	118.053	-1.73472e-15
5	1.58103	5	0.82607	5	1.73913	5	1.66205	5	2.0202	5	4.21538								119.053	0.55556	119.053	-9.25186e-16	119.053	-1.73472e-15
5.05	1.58103	5.05	0.82607	5.05	1.73913	5.05	1.77285	5.05	2.0202	5.05	4.21538								120.053	0.55556	120.053	-9.25186e-16	120.053	-1.73472e-15
5.1	1.58103	5.1	0.82607	5.1	1.73913	5.1	1.77285	5.1	2.0202	5.1	4.21538								121.053	0.55556	121.053	-9.25186e-16	121.053	-1.73472e-15
5.15	1.58103	5.15	0.91785	5.15	1.73913	5.15	1.77285	5.15	2.0202	5.15	4.21538								122.053	0.55556	122.053	-9.25186e-16	122.053	-1.73472e-15
5.2	1.71278	5.2	0.82607	5.2	1.73913	5.2	1.77285	5.2	2.0202	5.2	4.21538								123.053	0.55556	123.053	-9.25186e-16	123.053	-1.73472e-15
5.25	1.71278	5.25	0.82607	5.25	1.73913	5.25	1.88366	5.25	2.0202	5.25	4.21538								124.053	0.55556	124.053	-9.25186e-16	124.053	-1.73472e-15
5.3	1.71278	5.3	0.91785	5.3	1.73913	5.3	1.88366	5.3	2.0202	5.3	4.21538								125.053	0.55556	125.053	-9.25186e-16	125.053	-1.73472e-15
5.35	1.71278	5.35	0.91785	5.35	1.73913	5.35	1.88366	5.35	2.0202	5.35	4.21538								126.053	0.55556	126.053	-9.25186e-16	126.053	-0.03125
5.4	1.71278	5.4	0.91785	5.4	1.73913	5.4	1.88366	5.4	2.0202	5.4	4.4964								127.053	0.59259	127.053	-9.25186e-16	127.053	-0.03125
5.45	1.71278	5.45	0.91785	5.45	1.73913	5.45	1.88366	5.45	2.0202	5.45	4.4964								128.053	0.62963	128.053	0.01667	128.053	-1.73472e-15
5.5	1.84453	5.5	0.91785	5.5	1.73913	5.5	1.88366	5.5	2.22222	5.5	4.4964								129.053	0.62963	129.053	0.01667	129.053	-1.73472e-15
5.55	1.84453	5.55	0.91785	5.55	1.73913	5.55	1.88366	5.55	2.22222	5.55	4.4964								130.053	0.62963	130.053	0.01667	130.053	-1.73472e-15
5.6	1.84453	5.6	0.91785	5.6	1.73913	5.6	1.99446	5.6	2.22222	5.6	4.4964								131.053	0.62963	131.053	0.01667	131.053	-1.73472e-15
5.65	1.84453	5.65	0.91785	5.65	1.73913	5.65	1.99446	5.65	2.22222	5.65	4.4964								132.053	0.62963	132.053	0.01667	132.053	-1.73472e-15
5.7	1.84453	5.7	0.91785	5.7	1.88406	5.7	1.99446	5.7	2.22222	5.7	4.77743								133.054	0.62963	133.054	0.01667	133.054	-1.73472e-15
5.75	1.84453	5.75	0.91785	5.75	1.88406	5.75	1.99446	5.75	2.22222	5.75	4.77743								134.054	0.62963	134.054	0.01667	134.054	-1.73472e-15
5.8	1.84453	5.8	0.91785	5.8	1.73913	5.8	1.99446	5.8	2.22222	5.8	4.77743								135.054	0.62963	135.054	0.01667	135.054	-1.73472e-15
5.85	1.84453	5.85	0.91785	5.85	1.73913	5.85	1.99446	5.85	2.22222	5.85	4.77743								136.054	0.62963	136.054	0.01667	136.054	-1.73472e-15
5.9	1.84453	5.9	0.91785	5.9	1.88406	5.9	1.99446	5.9	2.22222	5.9	4.77743								137.054	0.62963	137.054	0.01667	137.054	-1.73472e-15
5.95	1.97628	5.95	0.91785	5.95	1.88406	5.95	1.99446	5.95	2.22222	5.95	4.77743								138.054	0.62963	138.054	0.01667	138.054	-1.73472e-15
6	1.97628	6	0.91785	6	1.88406	6	1.99446	6	2.22222	6	5.05845								139.054	0.62963	139.054	0.01667	139.054	-1.73472e-15
6.05	1.97628	6.05	0.91785	6.05	1.88406	6.05	2.10526	6.05	2.22222	6.05	5.05845								140.054	0.62963	140.054	0.01667	140.054	-1.73472e-15
6.1	1.97628	6.1	0.91785	6.1	1.88406	6.1	2.10526	6.1	2.42424	6.1	5.05845								141.054	0.62963	141.054	0.01667	141.054	-0.03125
6.15	1.97628	6.15	1.00964	6.15	1.88406	6.15	2.10526	6.15	2.42424	6.15	5.05845								142.054	0.62963	142.054	0.01667	142.054	-0.03125
6.2	1.97628	6.2	1.00964	6.2	1.88406	6.2	2.10526	6.2	2.42424	6.2	5.05845								143.054	0.62963	143.054	0.01667	143.054	-0.03125
6.25	1.97628	6.25	1.00964	6.25	1.88406	6.25	2.10526	6.25	2.42424	6.25	5.05845								144.054	0.62963	144.054	0.01667	144.054	-0.03125
6.3	1.97628	6.3	1.00964	6.3	1.88406	6.3	2.21607	6.3	2.42424	6.3	5.05845								145.054	0.62963	145.054	0.01667	145.054	-0.03125
6.35	2.10804	6.35	1.00964	6.35	1.88406	6.35	2.21607	6.35	2.42424	6.35	5.05845								146.054	0.62963	146.054	0.01667	146.054	-0.03125
6.4	2.10804	6.4	1.00964	6.4	1.88406	6.4	2.21607	6.4	2.42424	6.4	5.33948								147.054	0.62963	147.054	0.01667	147.054	-0.03125
6.45	2.10804	6.45	1.00964	6.45	1.88406	6.45	2.21607	6.45	2.42424	6.45	5.33948								148.054	0.62963	148.054	0.01667	148.054	-0.03125
6.5	2.23979	6.5	1.00964	6.5	1.88406	6.5	2.21607	6.5	2.42424	6.5	5.33948								149.054	0.66667	149.054	0.03333	149.054	-1.73472e-15
6.55	2.23979	6.55	1.00964	6.55	1.88406	6.55	2.21607	6.55	2.42424	6.55	5.33948								150.055	0.7037	150.055	0.03333	150.055	-1.73472e-15
6.6	2.23979	6.6	1.10142	6.6	1.88406	6.6	2.32687	6.6	2.42424	6.6	5.33948								151.055	0.7037	151.055	0.01667	151.055	-1.73472e-15
6.65	2.23979	6.65	1.10142	6.65	1.88406	6.65	2.32687	6.65	2.42424	6.65	5.33948								152.055	0.66667	152.055	0.01667	152.055	-1.73472e-15
6.7	2.23979	6.7	1.10142	6.7	1.88406	6.7	2.32687	6.7	2.42424	6.7	5.33948								153.055	0.66667	153.055	0.01667	153.055	-1.73472e-15
6.75	2.23979	6.75	1.10142	6.75	1.88406	6.75	2.32687	6.75	2.62626	6.75	5.6205								154.055	0.7037	154.055	0.01667	154.055	-1.73472e-15
6.8	2.23979	6.8	1.10142	6.8	1.88406	6.8	2.32687	6.8	2.62626	6.8	5.6205								155.055	0.7037	155.055	0.01667	155.055	-1.73472e-15
6.85	2.37154	6.85	1.10142	6.85	2.02899	6.85	2.43767	6.85	2.62626	6.85	5.6205								156.055	0.7037	156.055	0.01667	156.055	-1.73472e-15
6.9	2.37154	6.9	1.10142	6.9	2.02899	6.9	2.43767	6.9	2.62626	6.9	5.6205								157.055	0.66667	157.055	0.01667	157.055	-1.73472e-15
6.95	2.37154	6.95	1.10142	6.95	1.88406	6.95	2.43767	6.95	2.62626	6.95	5.6205								158.055	0.66667	158.055	0.01667	158.055	-1.73472e-15
7	2.37154	7	1.10142	7	2.02899	7	2.43767	7	2.62626	7	5.90153								159.055	0.7037	159.055	0.01667	159.055	-1.73472e-15
7.05	2.37154	7.05	1.10142	7.05	2.02899	7.05	2.54848	7.05	2.62626	7.05	5.90153								160.055	0.7037	160.055	0.01667	160.055	-0.03125
7.1	2.37154	7.1	1.10142	7.1	2.02899	7.1	2.54848	7.1	2.62626	7.1	5.90153								161.055	0.7037	161.055	0.01667	161.055	-1.73472e-15
7.15	2.37154	7.15	1.10142	7.15	2.02899	7.15	2.43767	7.15	2.62626	7.15	5.90153								162.055	0.7037	162.055	0.01667	162.055	-1.73472e-15
7.2	2.37154	7.2	1.10142	7.2	2.02899	7.2	2.54848	7.2	2.62626	7.2	5.90153								163.055	0.7037	163.055	0.01667	163.055	-1.73472e-15
7.25	2.50329	7.25	1.10142	7.25	2.02899	7.25	2.54848	7.25	2.62626	7.25	6.18255								164.055	0.7037	164.055	0.01667	164.055	-0.03125
7.3	2.50329	7.3	1.19321	7.3	2.02899	7.3	2.54848	7.3	2.82828	7.3	6.18255								165.055	0.7037	165.055	-9.25186e-16	165.055	-0.03125
7.35	2.50329	7.35	1.19321	7.35	2.02899	7.35	2.54848	7.35	2.82828	7.35	6.18255								166.056	0.7037	166.056	-9.25186e-16	166.056	-0.03125
7.4	2.50329	7.4	1.10142	7.4	2.02899	7.4	2.65928	7.4	2.82828	7.4	6.18255								167.056	0.7037	167.056	-9.25186e-16	167.056	-0.03125
7.45	2.63505	7.45	1.19321	7.45	2.02899	7.45	2.65928	7.45	2.82828	7.45	6.18255								168.056	0.7037	168.056	-9.25186e-16	168.056	-0.03125
7.5	2.63505	7.5	1.19321	7.5	2.02899	7.5	2.65928	7.5	2.82828	7.5	6.18255								169.056	0.7037	169.056	-9.25186e-16	169.056	-0.03125
7.55	2.63505	7.55	1.19321	7.55	2.02899	7.55	2.65928	7.55	2.82828	7.55	6.46358								170.056	0.7037	170.056	-9.25186e-16	170.056	-0.03125
7.6	2.7668	7.6	1.19321	7.6	2.02899	7.6	2.65928	7.6	2.82828	7.6	6.46358								171.056	0.7037	171.056	-9.25186e-16	171.056	-0.03125
7.65	2.7668	7.65	1.19321	7.65	2.02899	7.65	2.65928	7.65	3.0303	7.65	6.46358								172.056	0.7037	172.056	-9.25186e-16	172.056	-0.03125
7.7	2.7668	7.7	1.19321	7.7	2.02899	7.7	2.77008	7.7	3.0303	7.7	6.46358								173.056	0.7037	173.056	-9.25186e-16	173.056	-0.03125
7.75	2.7668	7.75	1.19321	7.75	2.02899	7.75	2.77008	7.75	3.0303	7.75	6.7446								174.056	0.7037	174.056	-9.25186e-16	174.056	-0.03125
7.8	2.7668	7.8	1.19321	7.8	2.02899	7.8	2.77008	7.8	3.0303	7.8	6.7446								175.056	0.7037	175.056	-9.25186e-16	175.056	-0.03125
7.85	2.7668	7.85	1.19321	7.85	2.02899	7.85	2.77008	7.85	3.0303	7.85	6.7446								176.056	0.7037	176.056	-9.25186e-16	176.056	-0.03125
7.9	2.89855	7.9	1.19321	7.9	2.02899	7.9	2.88089	7.9	3.0303	7.9	6.7446								177.056	0.7037	177.056	-0.01667	177.056	-0.03125
7.95	2.89855	7.95	1.19321	7.95	2.02899	7.95	2.88089	7.95	3.0303	7.95	6.7446								178.056	0.7037	178.056	-0.01667	178.056	-0.03125
8	2.89855	8	1.19321	8	2.02899	8	2.77008	8	3.0303	8	7.02563								179.056	0.7037	179.056	-0.01667	179.056	-0.03125
8.05	2.89855	8.05	1.28499	8.05	2.17391	8.05	2.88089	8.05	3.0303	8.05	7.02563								180.056	0.74074	180.056	-9.25186e-16	180.056	-1.73472e-15
8.1	2.89855	8.1	1.28499	8.1	2.17391	8.1	2.88089	8.1	3.0303	8.1	7.02563								181.056	0.7037	181.056	-0.01667	181.056	-0.03125
8.15	3.0303	8.15	1.28499	8.15	2.17391	8.15	2.88089	8.15	3.23232	8.15	7.02563								182.057	0.7037	182.057	-0.01667	182.057	-0.03125
8.2	3.0303	8.2	1.28499	8.2	2.17391	8.2	2.88089	8.2	3.23232	8.2	7.30665								183.057	0.74074	183.057	-0.01667	183.057	-0.03125
8.25	3.0303	8.25	1.28499	8.25	2.17391	8.25	2.99169	8.25	3.23232	8.25	7.30665								184.057	0.7037	184.057	-0.01667	184.057	-0.03125
8.3	3.16206	8.3	1.28499	8.3	2.17391	8.3	2.99169	8.3	3.23232	8.3	7.30665								185.057	0.74074	185.057	-9.25186e-16	185.057	-1.73472e-15
8.35	3.16206	8.35	1.28499	8.35	2.17391	8.35	2.99169	8.35	3.23232	8.35	7.30665								186.057	0.74074	186.057	-9.25186e-16	186.057	-1.73472e-15
8.4	3.16206	8.4	1.28499	8.4	2.17391	8.4	2.99169	8.4	3.23232	8.4	7.58768								187.057	0.74074	187.057	-9.25186e-16	187.057	-1.73472e-15
8.45	3.16206	8.45	1.28499	8.45	2.17391	8.45	3.10249	8.45	3.23232	8.45	7.58768								188.057	0.7037	188.057	-0.01667	188.057	-0.0625
8.5	3.29381	8.5	1.37678	8.5	2.17391	8.5	3.10249	8.5	3.43434	8.5	7.58768								189.057	0.7037	189.057	-0.01667	189.057	-0.03125
8.55	3.29381	8.55	1.37678	8.55	2.17391	8.55	3.10249	8.55	3.43434	8.55	7.58768								190.057	0.77778	190.057	-9.25186e-16	190.057	-1.73472e-15
8.6	3.29381	8.6	1.37678	8.6	2.17391	8.6	3.10249	8.6	3.43434	8.6	7.58768								191.057	0.77778	191.057	-9.25186e-16	191.057	-1.73472e-15
8.65	3.29381	8.65	1.37678	8.65	2.17391	8.65	3.10249	8.65	3.43434	8.65	7.58768								192.057	0.74074	192.057	-0.01667	192.057	-0.03125
8.7	3.29381	8.7	1.37678	8.7	2.17391	8.7	3.2133	8.7	3.43434	8.7	7.58768								193.057	0.74074	193.057	-0.01667	193.057	-0.03125
8.75	3.42556	8.75	1.37678	8.75	2.17391	8.75	3.2133	8.75	3.43434	8.75	7.86871								194.057	0.74074	194.057	-0.01667	194.057	-0.03125
8.8	3.42556	8.8	1.37678	8.8	2.17391	8.8	3.2133	8.8	3.43434	8.8	7.86871								195.057	0.74074	195.057	-0.01667	195.057	-1.73472e-15
8.85	3.42556	8.85	1.37678	8.85	2.17391	8.85	3.2133	8.85	3.43434	8.85	7.86871								196.057	0.77778	196.057	-0.01667	196.057	-1.73472e-15
8.9	3.42556	8.9	1.37678	8.9	2.17391	8.9	3.2133	8.9	3.43434	8.9	7.86871								197.057	0.77778	197.057	-0.01667	197.057	-0.03125
8.95	3.55731	8.95	1.37678	8.95	2.17391	8.95	3.2133	8.95	3.63636	8.95	8.14973								198.057	0.77778	198.057	-0.01667	198.057	-0.03125
9	3.55731	9	1.46856	9	2.17391	9	3.3241	9	3.63636	9	8.14973								199.058	0.77778	199.058	-0.01667	199.058	-0.03125
9.05	3.55731	9.05	1.46856	9.05	2.17391	9.05	3.3241	9.05	3.63636	9.05	8.14973								200.058	0.77778	200.058	-0.01667	200.058	-0.03125
9.1	3.55731	9.1	1.46856	9.1	2.17391	9.1	3.3241	9.1	3.63636	9.1	8.14973								201.058	0.74074	201.058	-0.01667	201.058	-0.03125
9.15	3.68906	9.15	1.46856	9.15	2.02899	9.15	3.3241	9.15	3.63636	9.15	8.43076								202.058	0.74074	202.058	-0.01667	202.058	-0.03125
9.2	3.68906	9.2	1.46856	9.2	2.02899	9.2	3.3241	9.2	3.63636	9.2	8.43076								203.058	0.74074	203.058	-0.01667	203.058	-0.03125
9.25	3.68906	9.25	1.46856	9.25	2.02899	9.25	3.4349	9.25	3.63636	9.25	8.43076								204.058	0.77778	204.058	-0.01667	204.058	-0.03125
9.3	3.68906	9.3	1.46856	9.3	2.02899	9.3	3.4349	9.3	3.63636	9.3	8.71178								205.058	0.77778	205.058	-0.01667	205.058	-0.03125
9.35	3.68906	9.35	1.56035	9.35	2.02899	9.35	3.4349	9.35	3.63636	9.35	8.71178								206.058	0.77778	206.058	-0.01667	206.058	-0.03125
9.4	3.82082	9.4	1.56035	9.4	2.02899	9.4	3.4349	9.4	3.83838	9.4	8.71178								207.058	0.77778	207.058	-0.01667	207.058	-0.03125
9.45	3.82082	9.45	1.56035	9.45	2.02899	9.45	3.54571	9.45	3.83838	9.45	8.99281								208.058	0.74074	208.058	-0.01667	208.058	-0.03125
9.5	3.82082	9.5	1.56035	9.5	2.02899	9.5	3.54571	9.5	3.83838	9.5	8.99281								209.058	0.74074	209.058	-0.01667	209.058	-0.03125
9.55	3.82082	9.55	1.56035	9.55	2.02899	9.55	3.54571	9.55	3.83838	9.55	8.99281								210.058	0.74074	210.058	-0.01667	210.058	-0.03125
9.6	3.95257	9.6	1.56035	9.6	2.02899	9.6	3.54571	9.6	3.83838	9.6	8.99281								211.058	0.77778	211.058	-9.25186e-16	211.058	-1.73472e-15
9.65	3.95257	9.65	1.56035	9.65	2.02899	9.65	3.54571	9.65	3.83838	9.65	9.27383								212.058	0.77778	212.058	-0.01667	212.058	-0.03125
9.7	3.95257	9.7	1.56035	9.7	2.02899	9.7	3.65651	9.7	3.83838	9.7	9.27383								213.058	0.77778	213.058	-0.01667	213.058	-0.03125
9.75	3.95257	9.75	1.65213	9.75	2.02899	9.75	3.65651	9.75	3.83838	9.75	9.27383								214.058	0.77778	214.058	-0.01667	214.058	-0.03125
9.8	4.08432	9.8	1.65213	9.8	2.02899	9.8	3.65651	9.8	4.0404	9.8	9.55486								215.059	0.81481	215.059	-0.01667	215.059	-1.73472e-15
9.85	4.08432	9.85	1.65213	9.85	2.02899	9.85	3.65651	9.85	4.0404	9.85	9.55486								216.059	0.81481	216.059	-9.25186e-16	216.059	-0.03125
9.9	4.08432	9.9	1.65213	9.9	2.02899	9.9	3.65651	9.9	4.0404	9.9	9.83588								217.059	0.81481	217.059	-9.25186e-16	217.059	-1.73472e-15
9.95	4.08432	9.95	1.65213	9.95	2.02899	9.95	3.76731	9.95	4.0404	9.95	9.83588								218.059	0.81481	218.059	-9.25186e-16	218.059	-1.73472e-15
10	4.21607	10	1.65213	10	2.02899	10	3.76731	10	4.0404	10	9.83588								219.059	0.81481	219.059	-0.01667	219.059	-1.73472e-15
10.05	4.21607	10.05	1.65213	10.05	2.02899	10.05	3.76731	10.05	4.0404	10.05	9.83588								220.059	0.81481	220.059	-0.01667	220.059	-0.03125
10.1	4.21607	10.1	1.74392	10.1	2.02899	10.1	3.76731	10.1	4.0404	10.1	10.1169								221.059	0.81481	221.059	-9.25186e-16	221.059	-0.03125
10.15	4.34783	10.15	1.74392	10.15	2.02899	10.15	3.76731	10.15	4.24242	10.15	10.1169								222.059	0.81481	222.059	-9.25186e-16	222.059	-0.03125
10.2	4.34783	10.2	1.74392	10.2	2.02899	10.2	3.76731	10.2	4.0404	10.2	10.1169								223.059	0.81481	223.059	-9.25186e-16	223.059	-0.03125
10.25	4.34783	10.25	1.74392	10.25	2.02899	10.25	3.76731	10.25	4.0404	10.25	10.3979								224.059	0.81481	224.059	-0.01667	224.059	-0.03125
10.3	4.47958	10.3	1.74392	10.3	2.02899	10.3	3.87812	10.3	4.24242	10.3	10.3979								225.059	0.81481	225.059	-0.01667	225.059	-0.03125
10.35	4.47958	10.35	1.74392	10.35	2.02899	10.35	3.87812	10.35	4.24242	10.35	10.3979								226.059	0.85185	226.059	-0.01667	226.059	-0.03125
10.4	4.47958	10.4	1.8357	10.4	2.02899	10.4	3.76731	10.4	4.24242	10.4	10.679								227.059	0.85185	227.059	-9.25186e-16	227.059	-0.03125
10.45	4.47958	10.45	1.8357	10.45	2.02899	10.45	3.87812	10.45	4.24242	10.45	10.679								228.059	0.85185	228.059	-9.25186e-16	228.059	-0.03125
10.5	4.61133	10.5	1.8357	10.5	2.02899	10.5	3.87812	10.5	4.24242	10.5	10.679								229.059	0.81481	229.059	-0.01667	229.059	-0.03125
10.55	4.61133	10.55	1.8357	10.55	2.02899	10.55	3.87812	10.55	4.24242	10.55	10.679								230.059	0.81481	230.059	-0.01667	230.059	-0.03125
10.6	4.61133	10.6	1.8357	10.6	2.02899	10.6	3.87812	10.6	4.24242	10.6	10.96								231.059	0.81481	231.059	-0.01667	231.059	-0.03125
10.65	4.74308	10.65	1.8357	10.65	2.02899	10.65	3.87812	10.65	4.24242	10.65	10.96								232.06	0.85185	232.06	0.01667	232.06	-1.73472e-15
10.7	4.74308	10.7	1.8357	10.7	2.02899	10.7	3.98892	10.7	4.24242	10.7	11.241								233.06	0.81481	233.06	-9.25186e-16	233.06	-0.03125
10.75	4.74308	10.75	1.8357	10.75	2.02899	10.75	3.98892	10.75	4.44444	10.75	11.241								234.06	0.81481	234.06	-0.01667	234.06	-0.03125
10.8	4.87484	10.8	1.92749	10.8	2.02899	10.8	3.98892	10.8	4.44444	10.8	11.241								235.06	0.81481	235.06	-0.01667	235.06	-0.03125
10.85	4.87484	10.85	1.92749	10.85	2.02899	10.85	3.98892	10.85	4.44444	10.85	11.241								236.06	0.85185	236.06	-9.25186e-16	236.06	-1.73472e-15
10.9	4.87484	10.9	1.92749	10.9	2.02899	10.9	3.98892	10.9	4.44444	10.9	11.522								237.06	0.85185	237.06	-0.01667	237.06	-0.0625
10.95	4.87484	10.95	1.92749	10.95	2.02899	10.95	4.09972	10.95	4.44444	10.95	11.522								238.06	0.85185	238.06	-0.01667	238.06	-0.03125
11	5.00659	11	1.92749	11	2.02899	11	4.09972	11	4.44444	11	11.8031								239.06	0.88889	239.06	-9.25186e-16	239.06	-1.73472e-15
11.05	5.00659	11.05	1.92749	11.05	2.02899	11.05	4.09972	11.05	4.44444	11.05	11.8031								240.06	0.88889	240.06	-9.25186e-16	240.06	-1.73472e-15
11.1	5.00659	11.1	2.01927	11.1	2.02899	11.1	4.09972	11.1	4.44444	11.1	12.0841								241.06	0.88889	241.06	-9.25186e-16	241.06	-0.03125
11.15	5.13834	11.15	2.01927	11.15	2.02899	11.15	4.21053	11.15	4.64646	11.15	12.0841								242.06	0.88889	242.06	-9.25186e-16	242.06	-1.73472e-15
11.2	5.13834	11.2	2.01927	11.2	2.02899	11.2	4.21053	11.2	4.64646	11.2	12.0841								243.06	0.85185	243.06	-9.25186e-16	243.06	-1.73472e-15
11.25	5.13834	11.25	2.01927	11.25	2.02899	11.25	4.21053	11.25	4.64646	11.25	12.0841								244.06	0.85185	244.06	-9.25186e-16	244.06	-1.73472e-15
11.3	5.27009	11.3	2.11106	11.3	2.02899	11.3	4.21053	11.3	4.64646	11.3	12.3651								245.06	0.85185	245.06	-0.01667	245.06	-0.03125
11.35	5.27009	11.35	2.11106	11.35	2.02899	11.35	4.21053	11.35	4.64646	11.35	12.3651								246.06	0.85185	246.06	-0.01667	246.06	-0.03125
11.4	5.27009	11.4	2.11106	11.4	2.02899	11.4	4.21053	11.4	4.64646	11.4	12.6461								247.06	0.85185	247.06	-9.25186e-16	247.06	-0.03125
11.45	5.40184	11.45	2.11106	11.45	2.02899	11.45	4.32133	11.45	4.64646	11.45	12.6461								248.061	0.88889	248.061	-9.25186e-16	248.061	-0.03125
11.5	5.40184	11.5	2.11106	11.5	2.02899	11.5	4.32133	11.5	4.84848	11.5	12.6461								249.061	0.88889	249.061	-9.25186e-16	249.061	-0.03125
11.55	5.40184	11.55	2.11106	11.55	2.02899	11.55	4.32133	11.55	4.84848	11.55	12.9272								250.061	0.88889	250.061	-0.01667	250.061	-0.03125
11.6	5.5336	11.6	2.20285	11.6	2.02899	11.6	4.43213	11.6	4.84848	11.6	12.9272								251.061	0.88889	251.061	-0.01667	251.061	-0.03125
11.65	5.5336	11.65	2.20285	11.65	2.02899	11.65	4.43213	11.65	4.84848	11.65	13.2082								252.061	0.92593	252.061	-9.25186e-16	252.061	-1.73472e-15
11.7	5.5336	11.7	2.20285	11.7	2.02899	11.7	4.43213	11.7	4.84848	11.7	13.2082								253.061	0.88889	253.061	-9.25186e-16	253.061	-0.03125
11.75	5.66535	11.75	2.20285	11.75	2.02899	11.75	4.54294	11.75	4.84848	11.75	13.2082								254.061	0.88889	254.061	-9.25186e-16	254.061	-0.03125
11.8	5.66535	11.8	2.20285	11.8	2.02899	11.8	4.54294	11.8	4.84848	11.8	13.4892								255.061	0.92593	255.061	-9.25186e-16	255.061	-1.73472e-15
11.85	5.66535	11.85	2.20285	11.85	2.02899	11.85	4.54294	11.85	4.84848	11.85	13.4892								256.061	0.92593	256.061	-9.25186e-16	256.061	-0.03125
11.9	5.66535	11.9	2.20285	11.9	2.17391	11.9	4.54294	11.9	4.84848	11.9	13.4892								257.061	0.88889	257.061	-9.25186e-16	257.061	-1.73472e-15
11.95	5.7971	11.95	2.20285	11.95	2.17391	11.95	4.54294	11.95	5.05051	11.95	13.7702								258.061	0.88889	258.061	-9.25186e-16	258.061	-1.73472e-15
12	5.7971	12	2.29463	12	2.17391	12	4.54294	12	5.05051	12	13.7702								259.06	0.88889	259.06	-9.25186e-16	259.06	-1.73472e-15
12.05	5.7971	12.05	2.29463	12.05	2.17391	12.05	4.65374	12.05	5.05051	12.05	14.0513								260.06	0.88889	260.06	-9.25186e-16	260.06	-0.03125
12.1	5.92885	12.1	2.29463	12.1	2.17391	12.1	4.65374	12.1	5.05051	12.1	14.0513								261.06	0.88889	261.06	-9.25186e-16	261.06	-1.73472e-15
12.15	5.92885	12.15	2.29463	12.15	2.17391	12.15	4.65374	12.15	5.05051	12.15	14.0513								262.06	0.92593	262.06	-9.25186e-16	262.06	-1.73472e-15
12.2	5.92885	12.2	2.38642	12.2	2.02899	12.2	4.65374	12.2	5.05051	12.2	14.3323								263.059	0.92593	263.059	-9.25186e-16	263.059	-1.73472e-15
12.25	5.92885	12.25	2.38642	12.25	2.17391	12.25	4.76454	12.25	5.25253	12.25	14.3323								264.059	0.92593	264.059	-9.25186e-16	264.059	-0.03125
12.3	6.06061	12.3	2.38642	12.3	2.17391	12.3	4.76454	12.3	5.25253	12.3	14.6133								265.059	0.92593	265.059	-9.25186e-16	265.059	-0.03125
12.35	6.06061	12.35	2.38642	12.35	2.17391	12.35	4.76454	12.35	5.25253	12.35	14.6133								266.059	0.92593	266.059	-9.25186e-16	266.059	-0.03125
12.4	6.19236	12.4	2.38642	12.4	2.17391	12.4	4.76454	12.4	5.25253	12.4	14.6133								267.058	0.92593	267.058	-9.25186e-16	267.058	-0.03125
12.45	6.19236	12.45	2.4782	12.45	2.17391	12.45	4.87535	12.45	5.25253	12.45	14.8943								268.058	0.92593	268.058	-9.25186e-16	268.058	-0.03125
12.5	6.19236	12.5	2.4782	12.5	2.02899	12.5	4.87535	12.5	5.45455	12.5	14.8943								269.058	0.92593	269.058	-9.25186e-16	269.058	-0.03125
12.55	6.32411	12.55	2.4782	12.55	2.02899	12.55	4.87535	12.55	5.45455	12.55	14.8943								270.058	0.92593	270.058	-9.25186e-16	270.058	-0.03125
12.6	6.32411	12.6	2.4782	12.6	2.02899	12.6	4.87535	12.6	5.45455	12.6	15.1754								271.057	0.92593	271.057	-9.25186e-16	271.057	-0.03125
12.65	6.32411	12.65	2.4782	12.65	1.88406	12.65	4.87535	12.65	5.45455	12.65	15.1754								272.057	0.92593	272.057	-9.25186e-16	272.057	-0.03125
12.7	6.45586	12.7	2.4782	12.7	1.88406	12.7	4.98615	12.7	5.45455	12.7	15.1754								273.057	0.92593	273.057	-9.25186e-16	273.057	-0.03125
12.75	6.45586	12.75	2.4782	12.75	1.88406	12.75	4.98615	12.75	5.45455	12.75	15.4564								274.057	0.96296	274.057	-9.25186e-16	274.057	-1.73472e-15
12.8	6.58762	12.8	2.4782	12.8	1.88406	12.8	4.98615	12.8	5.65657	12.8	15.7374								275.056	0.92593	275.056	-0.01667	275.056	-0.03125
12.85	6.58762	12.85	2.56999	12.85	1.88406	12.85	4.98615	12.85	5.65657	12.85	15.7374								276.056	0.92593	276.056	-9.25186e-16	276.056	-0.03125
12.9	6.58762	12.9	2.56999	12.9	1.88406	12.9	5.09695	12.9	5.65657	12.9	15.7374								277.056	0.96296	277.056	0.01667	277.056	-1.73472e-15
12.95	6.58762	12.95	2.56999	12.95	1.88406	12.95	5.09695	12.95	5.65657	12.95	16.0184								278.056	0.96296	278.056	0.01667	278.056	-0.03125
13	6.71937	13	2.56999	13	1.88406	13	5.09695	13	5.65657	13	16.0184								279.055	0.96296	279.055	-9.25186e-16	279.055	-1.73472e-15
13.05	6.71937	13.05	2.66177	13.05	2.02899	13.05	5.09695	13.05	5.65657	13.05	16.0184								280.055	0.96296	280.055	-9.25186e-16	280.055	-1.73472e-15
13.1	6.71937	13.1	2.66177	13.1	1.88406	13.1	5.09695	13.1	5.65657	13.1	16.0184								281.055	0.96296	281.055	-9.25186e-16	281.055	-0.03125
13.15	6.85112	13.15	2.66177	13.15	1.88406	13.15	5.20776	13.15	5.85859	13.15	16.2995								282.055	0.96296	282.055	-9.25186e-16	282.055	-0.03125
13.2	6.85112	13.2	2.66177	13.2	1.88406	13.2	5.20776	13.2	5.85859	13.2	16.2995								283.054	0.96296	283.054	-9.25186e-16	283.054	-1.73472e-15
13.25	6.98287	13.25	2.75356	13.25	1.88406	13.25	5.20776	13.25	5.85859	13.25	16.5805								284.054	0.96296	284.054	-9.25186e-16	284.054	-0.03125
13.3	6.98287	13.3	2.75356	13.3	2.02899	13.3	5.31856	13.3	5.85859	13.3	16.5805								285.054	0.96296	285.054	-9.25186e-16	285.054	-0.03125
13.35	7.11462	13.35	2.75356	13.35	2.02899	13.35	5.31856	13.35	5.85859	13.35	16.5805								286.054	0.96296	286.054	-9.25186e-16	286.054	-0.03125
13.4	7.11462	13.4	2.75356	13.4	2.02899	13.4	5.31856	13.4	6.06061	13.4	16.8615								287.053	0.96296	287.053	-9.25186e-16	287.053	-0.03125
13.45	7.11462	13.45	2.75356	13.45	2.02899	13.45	5.31856	13.45	6.06061	13.45	17.1425								288.053	0.96296	288.053	-9.25186e-16	288.053	-0.03125
13.5	7.24638	13.5	2.75356	13.5	2.02899	13.5	5.31856	13.5	6.06061	13.5	17.1425								289.053	0.96296	289.053	-9.25186e-16	289.053	-0.03125
13.55	7.24638	13.55	2.75356	13.55	2.02899	13.55	5.42936	13.55	6.06061	13.55	17.1425								290.053	0.96296	290.053	-9.25186e-16	290.053	-0.03125
13.6	7.24638	13.6	2.84534	13.6	2.02899	13.6	5.42936	13.6	6.06061	13.6	17.4236								291.052	0.96296	291.052	-9.25186e-16	291.052	-0.03125
13.65	7.37813	13.65	2.84534	13.65	2.02899	13.65	5.42936	13.65	6.06061	13.65	17.4236								292.052	0.96296	292.052	-9.25186e-16	292.052	-0.03125
13.7	7.37813	13.7	2.84534	13.7	2.02899	13.7	5.42936	13.7	6.06061	13.7	17.4236								293.052	0.96296	293.052	-9.25186e-16	293.052	-0.03125
13.75	7.50988	13.75	2.84534	13.75	2.02899	13.75	5.54017	13.75	6.26263	13.75	17.7046								294.052	0.96296	294.052	-9.25186e-16	294.052	-0.03125
13.8	7.50988	13.8	2.93713	13.8	2.02899	13.8	5.54017	13.8	6.26263	13.8	17.7046								295.051	1	295.051	0.01667	295.051	-1.73472e-15
13.85	7.64163	13.85	2.93713	13.85	2.02899	13.85	5.54017	13.85	6.26263	13.85	17.9856								296.051	0.96296	296.051	-9.25186e-16	296.051	-0.03125
13.9	7.64163	13.9	2.93713	13.9	2.02899	13.9	5.54017	13.9	6.26263	13.9	17.9856								297.051	0.96296	297.051	-0.01667	297.051	-0.03125
13.95	7.64163	13.95	2.93713	13.95	2.02899	13.95	5.65097	13.95	6.26263	13.95	17.9856								298.051	1	298.051	0.01667	298.051	-1.73472e-15
14	7.77339	14	3.02891	14	2.02899	14	5.65097	14	6.26263	14	18.2666								299.051	1	299.051	0.01667	299.051	-1.73472e-15
14.05	7.77339	14.05	3.02891	14.05	2.02899	14.05	5.65097	14.05	6.26263	14.05	18.2666								300.05	1	300.05	0.01667	300.05	-1.73472e-15
14.1	7.90514	14.1	3.02891	14.1	2.02899	14.1	5.65097	14.1	6.26263	14.1	18.5477								301.05	1	301.05	-9.25186e-16	301.05	-1.73472e-15
14.15	7.90514	14.15	3.02891	14.15	2.02899	14.15	5.65097	14.15	6.46465	14.15	18.5477								302.05	1	302.05	0.01667	302.05	-0.03125
14.2	8.03689	14.2	3.1207	14.2	2.02899	14.2	5.65097	14.2	6.46465	14.2	18.8287								303.05	1	303.05	0.01667	303.05	-0.03125
14.25	8.03689	14.25	3.1207	14.25	2.02899	14.25	5.76177	14.25	6.46465	14.25	18.8287								304.049	1	304.049	0.01667	304.049	-0.03125
14.3	8.03689	14.3	3.1207	14.3	2.02899	14.3	5.76177	14.3	6.46465	14.3	19.1097								305.049	1	305.049	-9.25186e-16	305.049	-0.03125
14.35	8.16864	14.35	3.1207	14.35	2.02899	14.35	5.76177	14.35	6.46465	14.35	19.1097								306.049	1	306.049	-9.25186e-16	306.049	-0.03125
14.4	8.16864	14.4	3.21248	14.4	2.02899	14.4	5.76177	14.4	6.46465	14.4	19.1097								307.049	1	307.049	-9.25186e-16	307.049	-0.03125
14.45	8.3004	14.45	3.21248	14.45	2.02899	14.45	5.87258	14.45	6.66667	14.45	19.3907								308.048	1	308.048	-9.25186e-16	308.048	-0.03125
14.5	8.3004	14.5	3.21248	14.5	2.02899	14.5	5.87258	14.5	6.66667	14.5	19.3907								309.048	1	309.048	-9.25186e-16	309.048	-0.03125
14.55	8.43215	14.55	3.21248	14.55	1.88406	14.55	5.87258	14.55	6.66667	14.55	19.3907								310.048	1	310.048	-9.25186e-16	310.048	-0.03125
14.6	8.43215	14.6	3.30427	14.6	2.02899	14.6	5.87258	14.6	6.66667	14.6	19.3907								311.048	1	311.048	-9.25186e-16	311.048	-0.03125
14.65	8.5639	14.65	3.30427	14.65	2.02899	14.65	5.98338	14.65	6.86869	14.65	19.3907								312.047	1	312.047	-9.25186e-16	312.047	-0.03125
14.7	8.5639	14.7	3.30427	14.7	2.02899	14.7	5.98338	14.7	6.86869	14.7	19.3907								313.047	1	313.047	-9.25186e-16	313.047	-0.03125
14.75	8.5639	14.75	3.30427	14.75	2.02899	14.75	6.09418	14.75	6.86869	14.75	18.2666								314.047	1.03704	314.047	-9.25186e-16	314.047	-0.03125
14.8	8.69565	14.8	3.39605	14.8	1.88406	14.8	6.09418	14.8	6.86869	14.8	16.5805								315.047	1.03704	315.047	-9.25186e-16	315.047	-0.03125
14.85	8.8274	14.85	3.39605	14.85	1.88406	14.85	6.09418	14.85	6.86869	14.85	15.7374								316.046	1.03704	316.046	-9.25186e-16	316.046	-0.03125
14.9	8.8274	14.9	3.39605	14.9	1.88406	14.9	6.09418	14.9	6.86869	14.9	15.7374								317.046	1.03704	317.046	-9.25186e-16	317.046	-0.03125
14.95	8.8274	14.95	3.39605	14.95	1.73913	14.95	6.20499	14.95	7.07071	14.95	16.0184								318.046	1.07407	318.046	-9.25186e-16	318.046	1.73472e-15
15	8.95916	15	3.48784	15	1.73913	15	6.20499	15	7.07071	15	16.0184								319.046	1.07407	319.046	0.01667	319.046	-0.03125
15.05	8.95916	15.05	3.39605	15.05	1.73913	15.05	6.20499	15.05	7.07071	15.05	16.0184								320.045	1.07407	320.045	0.01667	320.045	1.73472e-15
15.1	8.95916	15.1	3.48784	15.1	1.73913	15.1	6.31579	15.1	7.07071	15.1	16.0184								321.045	1.07407	321.045	0.01667	321.045	1.73472e-15
15.15	9.09091	15.15	3.48784	15.15	1.73913	15.15	6.31579	15.15	7.27273	15.15	16.0184								322.045	1.03704	322.045	-9.25186e-16	322.045	-0.03125
15.2	9.09091	15.2	3.57962	15.2	1.73913	15.2	6.31579	15.2	7.27273	15.2	16.0184								323.045	1.03704	323.045	0.01667	323.045	-0.03125
15.25	9.09091	15.25	3.57962	15.25	1.73913	15.25	6.31579	15.25	7.27273	15.25	16.2995								324.044	1.03704	324.044	0.01667	324.044	-0.03125
15.3	9.22266	15.3	3.57962	15.3	1.73913	15.3	6.31579	15.3	7.27273	15.3	16.2995								325.044	1.03704	325.044	0.01667	325.044	-0.03125
15.35	9.35441	15.35	3.57962	15.35	1.73913	15.35	6.31579	15.35	7.27273	15.35	16.2995								326.044	1.03704	326.044	-9.25186e-16	326.044	-0.03125
15.4	9.35441	15.4	3.57962	15.4	1.73913	15.4	6.42659	15.4	7.27273	15.4	16.2995								327.044	1.03704	327.044	-9.25186e-16	327.044	-0.03125
15.45	9.48617	15.45	3.67141	15.45	1.73913	15.45	6.42659	15.45	7.47475	15.45	16.5805								328.043	1.03704	328.043	-9.25186e-16	328.043	-0.03125
15.5	9.48617	15.5	3.67141	15.5	1.73913	15.5	6.42659	15.5	7.47475	15.5	16.5805								329.043	1.03704	329.043	-9.25186e-16	329.043	-0.03125
15.55	9.48617	15.55	3.67141	15.55	1.73913	15.55	6.5374	15.55	7.27273	15.55	16.5805								330.043	1.03704	330.043	-9.25186e-16	330.043	-0.03125
15.6	9.61792	15.6	3.76319	15.6	1.88406	15.6	6.5374	15.6	7.27273	15.6	16.5805								331.043	1.07407	331.043	-9.25186e-16	331.043	-0.03125
15.65	9.74967	15.65	3.76319	15.65	1.73913	15.65	6.5374	15.65	7.27273	15.65	16.8615								332.042	1.07407	332.042	-9.25186e-16	332.042	-0.03125
15.7	9.74967	15.7	3.76319	15.7	1.73913	15.7	6.6482	15.7	7.27273	15.7	16.8615								333.042	1.11111	333.042	0.01667	333.042	1.73472e-15
15.75	9.74967	15.75	3.76319	15.75	1.73913	15.75	6.6482	15.75	7.27273	15.75	16.8615								334.042	1.11111	334.042	0.01667	334.042	1.73472e-15
15.8	9.88142	15.8	3.85498	15.8	1.73913	15.8	6.6482	15.8	7.27273	15.8	16.8615								335.042	1.11111	335.042	0.01667	335.042	-0.03125
15.85	9.88142	15.85	3.85498	15.85	1.73913	15.85	6.6482	15.85	7.27273	15.85	10.96								336.041	1.11111	336.041	0.01667	336.041	1.73472e-15
15.9	10.0132	15.9	3.85498	15.9	1.88406	15.9	6.6482	15.9	7.27273	15.9	10.3979								337.041	1.11111	337.041	0.01667	337.041	1.73472e-15
15.95	10.0132	15.95	3.85498	15.95	1.88406	15.95	6.759	15.95	7.47475	15.95	10.3979								338.041	1.11111	338.041	0.01667	338.041	-0.03125
16	10.1449	16	3.94676	16	1.88406	16	6.759	16	7.47475	16	10.3979								339.041	1.11111	339.041	0.01667	339.041	-0.03125
16.05	10.1449	16.05	3.94676	16.05	1.88406	16.05	6.759	16.05	7.47475	16.05	10.3979								340.04	1.11111	340.04	0.01667	340.04	-0.03125
16.1	10.2767	16.1	3.94676	16.1	1.88406	16.1	6.86981	16.1	7.47475	16.1	10.3979								341.04	1.07407	341.04	0.01667	341.04	-0.03125
16.15	10.2767	16.15	3.94676	16.15	1.88406	16.15	6.86981	16.15	7.67677	16.15	10.3979								342.04	1.07407	342.04	0.01667	342.04	-0.03125
16.2	10.4084	16.2	4.03855	16.2	1.88406	16.2	6.86981	16.2	7.67677	16.2	10.3979								343.04	1.07407	343.04	0.01667	343.04	-0.03125
16.25	10.4084	16.25	4.03855	16.25	1.88406	16.25	6.98061	16.25	7.67677	16.25	10.3979								344.04	1.07407	344.04	0.01667	344.04	-0.03125
16.3	10.4084	16.3	4.03855	16.3	1.88406	16.3	6.98061	16.3	7.47475	16.3	10.3979								345.039	1.07407	345.039	0.01667	345.039	-0.03125
16.35	10.5402	16.35	4.13034	16.35	1.88406	16.35	6.98061	16.35	7.47475	16.35	10.1169								346.039	1.07407	346.039	0.01667	346.039	-0.03125
16.4	10.5402	16.4	4.13034	16.4	1.88406	16.4	6.98061	16.4	7.47475	16.4	9.83588								347.039	1.07407	347.039	-9.25186e-16	347.039	-0.03125
16.45	10.6719	16.45	4.13034	16.45	1.88406	16.45	6.98061	16.45	7.67677	16.45	9.55486								348.039	1.07407	348.039	-9.25186e-16	348.039	-0.03125
16.5	10.6719	16.5	4.13034	16.5	1.88406	16.5	7.09141	16.5	7.67677	16.5	9.55486								349.038	1.14815	349.038	0.01667	349.038	1.73472e-15
16.55	10.8037	16.55	4.13034	16.55	1.88406	16.55	7.09141	16.55	7.67677	16.55	9.55486								350.038	1.11111	350.038	-9.25186e-16	350.038	-0.03125
16.6	10.8037	16.6	4.22212	16.6	1.88406	16.6	7.09141	16.6	7.67677	16.6	9.55486								351.038	1.11111	351.038	-9.25186e-16	351.038	-0.03125
16.65	10.9354	16.65	4.22212	16.65	1.88406	16.65	7.09141	16.65	7.67677	16.65	9.55486								352.038	1.14815	352.038	0.01667	352.038	1.73472e-15
16.7	10.9354	16.7	4.22212	16.7	1.88406	16.7	7.20222	16.7	7.67677	16.7	9.55486								353.037	1.14815	353.037	0.01667	353.037	1.73472e-15
16.75	10.9354	16.75	4.31391	16.75	1.88406	16.75	7.20222	16.75	7.67677	16.75	9.55486								354.037	1.14815	354.037	0.01667	354.037	-0.03125
16.8	11.0672	16.8	4.31391	16.8	1.73913	16.8	7.20222	16.8	7.67677	16.8	9.55486								355.037	1.14815	355.037	0.01667	355.037	1.73472e-15
16.85	11.1989	16.85	4.40569	16.85	1.73913	16.85	7.20222	16.85	7.67677	16.85	9.55486								356.037	1.14815	356.037	0.01667	356.037	1.73472e-15
16.9	11.1989	16.9	4.31391	16.9	1.88406	16.9	7.31302	16.9	7.67677	16.9	9.55486								357.036	1.14815	357.036	0.01667	357.036	-0.03125
16.95	11.1989	16.95	4.40569	16.95	1.73913	16.95	7.31302	16.95	7.87879	16.95	9.55486								358.036	1.14815	358.036	0.01667	358.036	-0.03125
17	11.3307	17	4.40569	17	1.73913	17	7.31302	17	7.87879	17	9.55486								359.036	1.14815	359.036	0.01667	359.036	-0.03125
17.05	11.3307	17.05	4.40569	17.05	1.73913	17.05	7.31302	17.05	7.87879	17.05	9.55486								360.036	1.14815	360.036	0.01667	360.036	-0.03125
17.1	11.4625	17.1	4.49748	17.1	1.73913	17.1	7.42382	17.1	7.87879	17.1	9.55486								361.035	1.14815	361.035	0.01667	361.035	-0.03125
17.15	11.4625	17.15	4.49748	17.15	1.73913	17.15	7.42382	17.15	8.08081	17.15	9.83588								362.035	1.11111	362.035	0.01667	362.035	-0.03125
17.2	11.5942	17.2	4.49748	17.2	1.73913	17.2	7.42382	17.2	8.08081	17.2	9.83588								363.035	1.11111	363.035	0.01667	363.035	-0.03125
17.25	11.5942	17.25	4.49748	17.25	1.73913	17.25	7.53463	17.25	8.08081	17.25	9.83588								364.035	1.11111	364.035	0.01667	364.035	-0.03125
17.3	11.726	17.3	4.58926	17.3	1.73913	17.3	7.42382	17.3	8.08081	17.3	10.1169								365.034	1.11111	365.034	0.01667	365.034	-0.03125
17.35	11.726	17.35	4.58926	17.35	1.5942	17.35	7.53463	17.35	8.28283	17.35	10.1169								366.034	1.11111	366.034	0.01667	366.034	-0.03125
17.4	11.726	17.4	4.58926	17.4	1.5942	17.4	7.53463	17.4	8.28283	17.4	10.1169								367.034	1.14815	367.034	0.03333	367.034	1.73472e-15
17.45	11.8577	17.45	4.68105	17.45	1.5942	17.45	7.64543	17.45	8.28283	17.45	10.1169								368.034	1.14815	368.034	0.01667	368.034	-0.03125
17.5	11.9895	17.5	4.68105	17.5	1.5942	17.5	7.64543	17.5	8.48485	17.5	10.1169								369.033	1.14815	369.033	0.01667	369.033	-0.03125
17.55	11.9895	17.55	4.68105	17.55	1.5942	17.55	7.64543	17.55	8.48485	17.55	10.3979								370.033	1.18519	370.033	0.01667	370.033	1.73472e-15
17.6	12.1212	17.6	4.77283	17.6	1.5942	17.6	7.64543	17.6	8.48485	17.6	10.3979								371.033	1.18519	371.033	0.01667	371.033	1.73472e-15
17.65	12.1212	17.65	4.77283	17.65	1.5942	17.65	7.75623	17.65	8.48485	17.65	10.679								372.033	1.18519	372.033	0.01667	372.033	1.73472e-15
17.7	12.253	17.7	4.77283	17.7	1.5942	17.7	7.75623	17.7	8.68687	17.7	10.679								373.032	1.18519	373.032	0.01667	373.032	-0.03125
17.75	12.253	17.75	4.77283	17.75	1.5942	17.75	7.75623	17.75	8.68687	17.75	10.679								374.032	1.18519	374.032	0.01667	374.032	1.73472e-15
17.8	12.3847	17.8	4.86462	17.8	1.44928	17.8	7.75623	17.8	8.68687	17.8	10.96								375.032	1.18519	375.032	0.01667	375.032	-0.03125
17.85	12.5165	17.85	4.86462	17.85	1.5942	17.85	7.86704	17.85	8.68687	17.85	10.96								376.032	1.18519	376.032	0.01667	376.032	-0.03125
17.9	12.5165	17.9	4.86462	17.9	1.5942	17.9	7.86704	17.9	8.68687	17.9	10.96								377.031	1.18519	377.031	0.01667	377.031	-0.03125
17.95	12.5165	17.95	4.86462	17.95	1.5942	17.95	7.97784	17.95	8.88889	17.95	11.241								378.031	1.18519	378.031	0.01667	378.031	-0.03125
18	12.6482	18	4.9564	18	1.44928	18	7.97784	18	8.88889	18	11.241								379.031	1.18519	379.031	0.01667	379.031	-0.03125
18.05	12.6482	18.05	4.9564	18.05	1.44928	18.05	7.97784	18.05	8.88889	18.05	11.241								380.031	1.18519	380.031	0.01667	380.031	-0.03125
18.1	12.6482	18.1	4.9564	18.1	1.44928	18.1	7.97784	18.1	9.09091	18.1	11.522								381.03	1.18519	381.03	0.01667	381.03	-0.03125
18.15	12.78	18.15	4.9564	18.15	1.44928	18.15	8.08864	18.15	9.09091	18.15	11.522								382.03	1.18519	382.03	0.01667	382.03	-0.03125
18.2	12.9117	18.2	5.04819	18.2	1.44928	18.2	8.08864	18.2	9.09091	18.2	11.522								383.03	1.18519	383.03	0.01667	383.03	-0.03125
18.25	13.0435	18.25	5.04819	18.25	1.44928	18.25	8.08864	18.25	9.29293	18.25	11.522								384.03	1.22222	384.03	0.03333	384.03	1.73472e-15
18.3	13.0435	18.3	5.04819	18.3	1.44928	18.3	8.08864	18.3	9.29293	18.3	11.8031								385.03	1.22222	385.03	0.03333	385.03	1.73472e-15
18.35	13.1752	18.35	5.13997	18.35	1.44928	18.35	8.08864	18.35	9.29293	18.35	11.8031								386.029	1.22222	386.029	0.03333	386.029	1.73472e-15
18.4	13.1752	18.4	5.13997	18.4	1.44928	18.4	8.19945	18.4	9.29293	18.4	12.0841								387.029	1.22222	387.029	0.03333	387.029	1.73472e-15
18.45	13.307	18.45	5.13997	18.45	1.44928	18.45	8.19945	18.45	9.49495	18.45	12.0841								388.029	1.22222	388.029	0.03333	388.029	1.73472e-15
18.5	13.307	18.5	5.23176	18.5	1.44928	18.5	8.19945	18.5	9.49495	18.5	12.0841								389.029	1.22222	389.029	0.01667	389.029	1.73472e-15
18.55	13.4387	18.55	5.23176	18.55	1.44928	18.55	8.19945	18.55	9.49495	18.55	12.0841								390.028	1.22222	390.028	0.03333	390.028	1.73472e-15
18.6	13.4387	18.6	5.23176	18.6	1.44928	18.6	8.31025	18.6	9.49495	18.6	12.3651								391.028	1.22222	391.028	0.03333	391.028	1.73472e-15
18.65	13.5705	18.65	5.23176	18.65	1.44928	18.65	8.31025	18.65	9.69697	18.65	12.3651								392.028	1.22222	392.028	0.01667	392.028	1.73472e-15
18.7	13.5705	18.7	5.23176	18.7	1.44928	18.7	8.31025	18.7	9.69697	18.7	12.3651								393.028	1.22222	393.028	0.03333	393.028	1.73472e-15
18.75	13.7022	18.75	5.32354	18.75	1.44928	18.75	8.42105	18.75	9.69697	18.75	12.6461								394.027	1.22222	394.027	0.03333	394.027	-0.03125
18.8	13.834	18.8	5.32354	18.8	1.44928	18.8	8.42105	18.8	9.89899	18.8	12.6461								395.027	1.22222	395.027	0.03333	395.027	-0.03125
18.85	13.834	18.85	5.41533	18.85	1.44928	18.85	8.42105	18.85	9.89899	18.85	12.6461								396.027	1.22222	396.027	0.01667	396.027	-0.03125
18.9	13.9657	18.9	5.41533	18.9	1.44928	18.9	8.53186	18.9	9.89899	18.9	12.6461								397.027	1.22222	397.027	0.01667	397.027	-0.03125
18.95	13.9657	18.95	5.41533	18.95	1.44928	18.95	8.53186	18.95	10.101	18.95	12.6461								398.026	1.22222	398.026	0.01667	398.026	-0.03125
19	14.0975	19	5.41533	19	1.44928	19	8.53186	19	10.101	19	12.9272								399.026	1.25926	399.026	0.03333	399.026	1.73472e-15
19.05	14.0975	19.05	5.50711	19.05	1.44928	19.05	8.64266	19.05	10.101	19.05	12.9272								400.026	1.22222	400.026	0.01667	400.026	-0.03125
19.1	14.2293	19.1	5.50711	19.1	1.5942	19.1	8.64266	19.1	10.101	19.1	12.9272								401.026	1.25926	401.026	0.03333	401.026	1.73472e-15
19.15	14.2293	19.15	5.50711	19.15	1.44928	19.15	8.64266	19.15	10.303	19.15	13.2082								402.025	1.25926	402.025	0.03333	402.025	1.73472e-15
19.2	14.361	19.2	5.50711	19.2	1.44928	19.2	8.64266	19.2	10.303	19.2	13.2082								403.025	1.25926	403.025	0.03333	403.025	1.73472e-15
19.25	14.4927	19.25	5.50711	19.25	1.44928	19.25	8.75346	19.25	10.303	19.25	13.2082								404.025	1.25926	404.025	0.03333	404.025	1.73472e-15
19.3	14.6245	19.3	5.5989	19.3	1.5942	19.3	8.75346	19.3	10.303	19.3	13.2082								405.025	1.25926	405.025	0.03333	405.025	1.73472e-15
19.35	14.6245	19.35	5.5989	19.35	1.44928	19.35	8.75346	19.35	10.303	19.35	13.4892								406.024	1.25926	406.024	0.03333	406.024	-0.03125
19.4	14.7563	19.4	5.5989	19.4	1.5942	19.4	8.75346	19.4	10.303	19.4	13.4892								407.024	1.25926	407.024	0.03333	407.024	1.73472e-15
19.45	14.888	19.45	5.69068	19.45	1.5942	19.45	8.86427	19.45	10.303	19.45	13.7702								408.024	1.25926	408.024	0.03333	408.024	1.73472e-15
19.5	14.888	19.5	5.69068	19.5	1.5942	19.5	8.86427	19.5	10.5051	19.5	13.7702								409.024	1.25926	409.024	0.03333	409.024	-0.03125
19.55	14.888	19.55	5.69068	19.55	1.5942	19.55	8.86427	19.55	10.5051	19.55	13.7702								410.023	1.25926	410.023	0.03333	410.023	-0.03125
19.6	15.0198	19.6	5.69068	19.6	1.5942	19.6	8.86427	19.6	10.5051	19.6	14.0513								411.023	1.25926	411.023	0.01667	411.023	-0.03125
19.65	15.1515	19.65	5.78247	19.65	1.5942	19.65	8.97507	19.65	10.5051	19.65	14.0513								412.023	1.25926	412.023	0.01667	412.023	-0.03125
19.7	15.1515	19.7	5.78247	19.7	1.5942	19.7	8.97507	19.7	10.7071	19.7	14.0513								413.023	1.25926	413.023	0.01667	413.023	-0.03125
19.75	15.1515	19.75	5.78247	19.75	1.5942	19.75	8.97507	19.75	10.7071	19.75	14.0513								414.022	1.25926	414.022	0.01667	414.022	-0.03125
19.8	15.2833	19.8	5.78247	19.8	1.5942	19.8	8.97507	19.8	10.7071	19.8	14.3323								415.022	1.25926	415.022	0.01667	415.022	-0.03125
19.85	15.415	19.85	5.78247	19.85	1.5942	19.85	9.08587	19.85	10.9091	19.85	14.3323								416.022	1.2963	416.022	0.03333	416.022	1.73472e-15
19.9	15.5468	19.9	5.78247	19.9	1.5942	19.9	9.08587	19.9	10.9091	19.9	14.3323								417.022	1.25926	417.022	0.01667	417.022	-0.03125
19.95	15.5468	19.95	5.87425	19.95	1.44928	19.95	9.08587	19.95	10.9091	19.95	14.6133								418.021	1.2963	418.021	0.03333	418.021	1.73472e-15
20	15.6785	20	5.87425	20	1.44928	20	9.19668	20	11.1111	20	14.6133								419.021	1.2963	419.021	0.03333	419.021	1.73472e-15
20.05	15.6785	20.05	5.96604	20.05	1.44928	20.05	9.19668	20.05	11.1111	20.05	14.8943								420.021	1.2963	420.021	0.03333	420.021	1.73472e-15
20.1	15.6785	20.1	5.96604	20.1	1.44928	20.1	9.30748	20.1	11.1111	20.1	14.8943								421.021	1.2963	421.021	0.03333	421.021	1.73472e-15
20.15	15.8103	20.15	5.96604	20.15	1.44928	20.15	9.30748	20.15	11.1111	20.15	14.8943								422.02	1.2963	422.02	0.03333	422.02	1.73472e-15
20.2	15.942	20.2	5.96604	20.2	1.44928	20.2	9.30748	20.2	11.3131	20.2	15.1754								423.02	1.2963	423.02	0.03333	423.02	1.73472e-15
20.25	15.942	20.25	5.96604	20.25	1.44928	20.25	9.30748	20.25	11.3131	20.25	15.1754								424.02	1.2963	424.02	0.03333	424.02	-0.03125
20.3	15.942	20.3	6.05782	20.3	1.44928	20.3	9.30748	20.3	11.3131	20.3	15.1754								425.02	1.2963	425.02	0.03333	425.02	1.73472e-15
20.35	16.0738	20.35	6.05782	20.35	1.44928	20.35	9.41828	20.35	11.5152	20.35	15.1754								426.02	1.2963	426.02	0.03333	426.02	-0.03125
20.4	16.2055	20.4	6.05782	20.4	1.44928	20.4	9.41828	20.4	11.5152	20.4	15.4564								427.019	1.2963	427.019	0.03333	427.019	-0.03125
20.45	16.3373	20.45	6.05782	20.45	1.44928	20.45	9.41828	20.45	11.5152	20.45	15.7374								428.019	1.2963	428.019	0.03333	428.019	-0.03125
20.5	16.3373	20.5	6.14961	20.5	1.44928	20.5	9.52909	20.5	11.5152	20.5	15.7374								429.019	1.33333	429.019	0.03333	429.019	-0.03125
20.55	16.469	20.55	6.14961	20.55	1.44928	20.55	9.52909	20.55	11.5152	20.55	15.7374								430.019	1.2963	430.019	0.03333	430.019	-0.03125
20.6	16.469	20.6	6.14961	20.6	1.44928	20.6	9.52909	20.6	11.7172	20.6	16.0184								431.018	1.2963	431.018	0.01667	431.018	-0.03125
20.65	16.6008	20.65	6.14961	20.65	1.44928	20.65	9.63989	20.65	11.7172	20.65	16.0184								432.018	1.2963	432.018	0.01667	432.018	-0.03125
20.7	16.7325	20.7	6.14961	20.7	1.44928	20.7	9.63989	20.7	11.7172	20.7	16.0184								433.018	1.2963	433.018	0.03333	433.018	-0.03125
20.75	16.7325	20.75	6.14961	20.75	1.44928	20.75	9.63989	20.75	11.9192	20.75	16.0184								434.018	1.2963	434.018	0.03333	434.018	-0.03125
20.8	16.8643	20.8	6.2414	20.8	1.44928	20.8	9.75069	20.8	11.9192	20.8	16.2995								435.017	1.33333	435.017	0.03333	435.017	1.73472e-15
20.85	16.9961	20.85	6.2414	20.85	1.44928	20.85	9.75069	20.85	11.9192	20.85	16.2995								436.017	1.33333	436.017	0.03333	436.017	1.73472e-15
20.9	16.9961	20.9	6.2414	20.9	1.44928	20.9	9.75069	20.9	11.9192	20.9	16.5805								437.017	1.33333	437.017	0.03333	437.017	1.73472e-15
20.95	17.1278	20.95	6.2414	20.95	1.44928	20.95	9.75069	20.95	12.1212	20.95	16.5805								438.017	1.33333	438.017	0.03333	438.017	1.73472e-15
21	17.2596	21	6.2414	21	1.44928	21	9.8615	21	12.1212	21	16.8615								439.016	1.33333	439.016	0.03333	439.016	1.73472e-15
21.05	17.2596	21.05	6.262	21.05	1.30435	21.05	9.8615	21.05	12.1212	21.05	16.8615								440.016	1.33333	440.016	0.03333	440.016	1.73472e-15
21.1	17.3913	21.1	6.32158	21.1	1.30435	21.1	9.8615	21.1	12.1212	21.1	16.8615								441.016	1.33333	441.016	0.03333	441.016	-0.03125
21.15	17.5231	21.15	6.32158	21.15	1.30435	21.15	9.9723	21.15	12.3232	21.15	17.1425								442.016	1.33333	442.016	0.03333	442.016	1.73472e-15
21.2	17.5231	21.2	6.262	21.2	1.30435	21.2	9.9723	21.2	12.3232	21.2	17.1425								443.015	1.37037	443.015	0.03333	443.015	1.73472e-15
21.25	17.6548	21.25	6.28186	21.25	1.30435	21.25	9.9723	21.25	12.3232	21.25	17.4236								444.015	1.37037	444.015	0.03333	444.015	-0.03125
21.3	17.7866	21.3	6.3613	21.3	1.30435	21.3	9.9723	21.3	12.3232	21.3	17.4236								445.015	1.37037	445.015	0.03333	445.015	-0.03125
21.35	17.7866	21.35	6.3613	21.35	1.15942	21.35	9.9723	21.35	12.5252	21.35	17.4236								446.015	1.40741	446.015	0.05	446.015	1.73472e-15
21.4	17.9183	21.4	6.32158	21.4	1.15942	21.4	10.0831	21.4	12.5252	21.4	17.7046								447.014	1.40741	447.014	0.05	447.014	1.73472e-15
21.45	18.0501	21.45	6.3613	21.45	1.15942	21.45	10.1939	21.45	12.7273	21.45	17.7046								448.014	1.40741	448.014	0.05	448.014	1.73472e-15
21.5	18.1818	21.5	6.3613	21.5	1.30435	21.5	10.1939	21.5	12.7273	21.5	17.7046								449.014	1.40741	449.014	0.05	449.014	1.73472e-15
21.55	18.1818	21.55	6.3888	21.55	1.30435	21.55	10.1939	21.55	12.7273	21.55	17.9856								450.014	1.40741	450.014	0.05	450.014	1.73472e-15
21.6	18.1818	21.6	6.41019	21.6	1.15942	21.6	10.1939	21.6	12.7273	21.6	17.9856								451.013	1.40741	451.013	0.05	451.013	1.73472e-15
21.65	18.4453	21.65	6.41019	21.65	1.15942	21.65	10.3047	21.65	12.9293	21.65	18.2666								452.013	1.40741	452.013	0.03333	452.013	1.73472e-15
21.7	18.4453	21.7	6.46061	21.7	1.30435	21.7	10.3047	21.7	12.9293	21.7	18.2666								453.013	1.40741	453.013	0.03333	453.013	1.73472e-15
21.75	18.4453	21.75	6.44838	21.75	1.30435	21.75	10.3047	21.75	12.9293	21.75	18.2666								454.013	1.37037	454.013	0.03333	454.013	1.73472e-15
21.8	18.5771	21.8	6.46824	21.8	1.30435	21.8	10.3047	21.8	13.1313	21.8	18.5477								455.012	1.37037	455.012	0.03333	455.012	-0.03125
21.85	18.7088	21.85	6.5156	21.85	1.30435	21.85	10.4155	21.85	13.1313	21.85	18.5477								456.012	1.37037	456.012	0.03333	456.012	1.73472e-15
21.9	18.8406	21.9	6.45755	21.9	1.30435	21.9	10.4155	21.9	13.1313	21.9	18.5477								457.012	1.37037	457.012	0.03333	457.012	1.73472e-15
21.95	18.8406	21.95	6.46519	21.95	1.30435	21.95	10.5263	21.95	13.1313	21.95	18.8287								458.012	1.37037	458.012	0.03333	458.012	-0.03125
22	18.9723	22	6.50491	22	1.30435	22	10.5263	22	13.3333	22	18.8287								459.011	1.37037	459.011	0.03333	459.011	-0.03125
22.05	19.1041	22.05	6.5431	22.05	1.30435	22.05	10.5263	22.05	13.3333	22.05	19.1097								460.011	1.37037	460.011	0.03333	460.011	-0.03125
22.1	19.1041	22.1	6.60268	22.1	1.30435	22.1	10.5263	22.1	13.3333	22.1	19.1097								461.011	1.37037	461.011	0.03333	461.011	-0.03125
22.15	19.2358	22.15	6.65157	22.15	1.30435	22.15	10.6371	22.15	13.5353	22.15	19.1097								462.011	1.40741	462.011	0.05	462.011	1.73472e-15
22.2	19.3676	22.2	6.6256	22.2	1.30435	22.2	10.6371	22.2	13.5353	22.2	19.1097								463.01	1.40741	463.01	0.05	463.01	1.73472e-15
22.25	19.4993	22.25	6.66379	22.25	1.30435	22.25	10.6371	22.25	13.5353	22.25	19.3907								464.01	1.40741	464.01	0.05	464.01	1.73472e-15
22.3	19.4993	22.3	6.70504	22.3	1.30435	22.3	10.7479	22.3	13.5353	22.3	19.3907								465.01	1.40741	465.01	0.05	465.01	1.73472e-15
22.35	19.6311	22.35	6.71421	22.35	1.30435	22.35	10.7479	22.35	13.7374	22.35	19.6718								466.01	1.44444	466.01	0.05	466.01	1.73472e-15
22.4	19.7629	22.4	6.69588	22.4	1.30435	22.4	10.7479	22.4	13.7374	22.4	19.6718								467.009	1.44444	467.009	0.05	467.009	1.73472e-15
22.45	19.8946	22.45	6.74324	22.45	1.30435	22.45	10.7479	22.45	13.9394	22.45	19.9528								468.009	1.44444	468.009	0.05	468.009	1.73472e-15
22.5	19.8946	22.5	6.65616	22.5	1.30435	22.5	10.8587	22.5	13.9394	22.5	19.9528								469.009	1.44444	469.009	0.05	469.009	1.73472e-15
22.55	20.0264	22.55	6.64699	22.55	1.30435	22.55	10.8587	22.55	13.9394	22.55	19.9528								470.009	1.44444	470.009	0.05	470.009	1.73472e-15
22.6	20.1581	22.6	6.61338	22.6	1.30435	22.6	10.8587	22.6	13.9394	22.6	19.9528								471.009	1.44444	471.009	0.05	471.009	1.73472e-15
22.65	20.2899	22.65	6.70351	22.65	1.30435	22.65	10.9695	22.65	13.9394	22.65	20.2338								472.008	1.44444	472.008	0.03333	472.008	1.73472e-15
22.7	20.2899	22.7	6.63477	22.7	1.30435	22.7	10.9695	22.7	14.1414	22.7	20.2338								473.008	1.44444	473.008	0.03333	473.008	1.73472e-15
22.75	20.4216	22.75	6.77532	22.75	1.30435	22.75	10.9695	22.75	13.9394	22.75	20.2338								474.008	1.44444	474.008	0.03333	474.008	-0.03125
22.8	20.5534	22.8	6.81657	22.8	1.30435	22.8	11.0803	22.8	14.1414	22.8	20.2338								475.008	1.44444	475.008	0.03333	475.008	-0.03125
22.85	20.6851	22.85	6.79823	22.85	1.30435	22.85	11.0803	22.85	14.1414	22.85	20.2338								476.007	1.44444	476.007	0.03333	476.007	-0.03125
22.9	20.6851	22.9	6.88684	22.9	1.30435	22.9	11.0803	22.9	14.1414	22.9	20.5148								477.007	1.48148	477.007	0.05	477.007	1.73472e-15
22.95	20.8169	22.95	6.86698	22.95	1.30435	22.95	11.1911	22.95	14.3434	22.95	20.5148								478.007	1.44444	478.007	0.03333	478.007	-0.03125
23	20.9486	23	6.89448	23	1.30435	23	11.1911	23	14.3434	23	20.7959								479.007	1.44444	479.007	0.05	479.007	1.73472e-15
23.05	21.0804	23.05	6.89448	23.05	1.30435	23.05	11.1911	23.05	14.3434	23.05	20.7959								480.006	1.44444	480.006	0.05	480.006	1.73472e-15
23.1	21.0804	23.1	6.9174	23.1	1.30435	23.1	11.3019	23.1	14.3434	23.1	20.7959								481.006	1.44444	481.006	0.05	481.006	1.73472e-15
23.15	21.2121	23.15	6.93726	23.15	1.30435	23.15	11.3019	23.15	14.5455	23.15	21.0769								482.006	1.44444	482.006	0.05	482.006	1.73472e-15
23.2	21.3439	23.2	6.92962	23.2	1.30435	23.2	11.3019	23.2	14.5455	23.2	20.7959								483.006	1.44444	483.006	0.05	483.006	1.73472e-15
23.25	21.4756	23.25	6.94948	23.25	1.30435	23.25	11.4127	23.25	13.5353	23.25	21.0769								484.005	1.44444	484.005	0.05	484.005	1.73472e-15
23.3	21.6074	23.3	6.97239	23.3	1.30435	23.3	11.4127	23.3	12.5252	23.3	21.0769								485.005	1.44444	485.005	0.03333	485.005	1.73472e-15
23.35	21.6074	23.35	6.98767	23.35	1.30435	23.35	11.4127	23.35	12.3232	23.35	21.0769								486.005	1.48148	486.005	0.05	486.005	1.73472e-15
23.4	21.7391	23.4	6.91892	23.4	1.30435	23.4	11.4127	23.4	12.1212	23.4	21.3579								487.005	1.48148	487.005	0.05	487.005	1.73472e-15
23.45	21.8709	23.45	7.061	23.45	1.30435	23.45	11.5236	23.45	12.1212	23.45	21.3579								488.004	1.48148	488.004	0.03333	488.004	-0.03125
23.5	22.0026	23.5	7.08086	23.5	1.15942	23.5	11.5236	23.5	12.1212	23.5	21.3579								489.004	1.48148	489.004	0.03333	489.004	1.73472e-15
23.55	22.0026	23.55	6.9617	23.55	1.15942	23.55	11.5236	23.55	12.1212	23.55	21.6389								490.004	1.51852	490.004	0.05	490.004	1.73472e-15
23.6	22.0026	23.6	7.10378	23.6	1.15942	23.6	11.6343	23.6	12.1212	23.6	21.6389								491.004	1.51852	491.004	0.05	491.004	1.73472e-15
23.65	22.2661	23.65	7.14503	23.65	1.15942	23.65	11.6343	23.65	12.1212	23.65	21.92								492.003	1.51852	492.003	0.05	492.003	1.73472e-15
23.7	22.2661	23.7	7.13281	23.7	1.15942	23.7	11.6343	23.7	12.1212	23.7	21.6389								493.003	1.51852	493.003	0.05	493.003	1.73472e-15
23.75	22.2661	23.75	7.23211	23.75	1.15942	23.75	11.6343	23.75	12.1212	23.75	21.6389								494.003	1.51852	494.003	0.05	494.003	1.73472e-15
23.8	22.5296	23.8	7.28405	23.8	1.15942	23.8	11.7452	23.8	12.1212	23.8	21.6389								495.003	1.51852	495.003	0.05	495.003	1.73472e-15
23.85	22.6614	23.85	7.26419	23.85	1.15942	23.85	11.7452	23.85	12.1212	23.85	21.3579								496.002	1.51852	496.002	0.05	496.002	1.73472e-15
23.9	22.6614	23.9	7.34363	23.9	1.15942	23.9	11.7452	23.9	12.3232	23.9	21.3579								497.002	1.51852	497.002	0.05	497.002	1.73472e-15
23.95	22.7932	23.95	7.29627	23.95	1.15942	23.95	11.856	23.95	12.3232	23.95	21.3579								498.002	1.51852	498.002	0.05	498.002	1.73472e-15
24	22.9249	24	7.26877	24	1.15942	24	11.856	24	12.5252	24	21.3579								499.002	1.48148	499.002	0.05	499.002	1.73472e-15
24.05	23.0567	24.05	7.32835	24.05	1.15942	24.05	11.856	24.05	12.5252	24.05	21.3579								500.001	1.48148	500.001	0.05	500.001	1.73472e-15
24.1	23.1884	24.1	7.4078	24.1	1.15942	24.1	11.9668	24.1	12.5252	24.1	21.6389								501.001	1.48148	501.001	0.05	501.001	-0.03125
24.15	23.3202	24.15	7.34058	24.15	1.15942	24.15	11.9668	24.15	12.7273	24.15	21.6389								502.001	1.48148	502.001	0.05	502.001	1.73472e-15
24.2	23.4519	24.2	7.40016	24.2	1.15942	24.2	11.9668	24.2	12.7273	24.2	21.6389								503.001	1.48148	503.001	0.05	503.001	1.73472e-15
24.25	23.4519	24.25	7.40016	24.25	1.15942	24.25	12.0776	24.25	12.7273	24.25	21.92								504	1.51852	504	0.05	504	1.73472e-15
24.3	23.5837	24.3	7.43224	24.3	1.15942	24.3	12.0776	24.3	12.9293	24.3	21.92								505	1.48148	505	0.05	505	-0.03125
24.35	23.7154	24.35	7.49182	24.35	1.15942	24.35	12.0776	24.35	12.9293	24.35	21.92								506	1.55556	506	0.06667	506	1.73472e-15
24.4	23.8472	24.4	7.46432	24.4	1.15942	24.4	12.0776	24.4	12.9293	24.4	21.92								507	1.55556	507	0.05	507	1.73472e-15
24.45	23.9789	24.45	7.40474	24.45	1.15942	24.45	12.1884	24.45	12.9293	24.45	22.201								507.999	1.55556	507.999	0.05	507.999	1.73472e-15
24.5	24.1107	24.5	7.53612	24.5	1.15942	24.5	12.1884	24.5	13.1313	24.5	22.201								508.999	1.55556	508.999	0.05	508.999	1.73472e-15
24.55	24.1107	24.55	7.53612	24.55	1.15942	24.55	12.1884	24.55	13.1313	24.55	22.482								509.999	1.55556	509.999	0.05	509.999	1.73472e-15
24.6	24.2424	24.6	7.55599	24.6	1.15942	24.6	12.1884	24.6	13.1313	24.6	22.482								510.999	1.55556	510.999	0.05	510.999	1.73472e-15
24.65	24.3742	24.65	7.54835	24.65	1.15942	24.65	12.2992	24.65	13.1313	24.65	22.763								511.999	1.55556	511.999	0.05	511.999	1.73472e-15
24.7	24.5059	24.7	7.58807	24.7	1.15942	24.7	12.2992	24.7	13.1313	24.7	22.763								512.998	1.55556	512.998	0.05	512.998	1.73472e-15
24.75	24.6377	24.75	7.64765	24.75	1.15942	24.75	12.2992	24.75	13.1313	24.75	22.763								513.998	1.55556	513.998	0.05	513.998	1.73472e-15
24.8	24.7694	24.8	7.65987	24.8	1.15942	24.8	12.41	24.8	13.3333	24.8	22.763								514.998	1.55556	514.998	0.05	514.998	1.73472e-15
24.85	24.9012	24.85	7.65987	24.85	1.15942	24.85	12.41	24.85	13.3333	24.85	22.763								515.998	1.55556	515.998	0.05	515.998	1.73472e-15
24.9	24.9012	24.9	7.71334	24.9	1.15942	24.9	12.41	24.9	13.3333	24.9	23.0441								516.997	1.55556	516.997	0.05	516.997	-0.03125
24.95	25.0329	24.95	7.69348	24.95	1.15942	24.95	12.5208	24.95	13.5353	24.95	23.0441								517.997	1.55556	517.997	0.05	517.997	1.73472e-15
25	25.1647	25	7.76528	25	1.15942	25	12.5208	25	13.5353	25	23.0441								518.997	1.59259	518.997	0.06667	518.997	0.03125
25.05	25.2964	25.05	7.76528	25.05	1.15942	25.05	12.5208	25.05	13.7374	25.05	23.3251								519.997	1.55556	519.997	0.05	519.997	-0.03125
25.1	25.4282	25.1	7.78514	25.1	1.15942	25.1	12.5208	25.1	13.7374	25.1	23.3251								520.996	1.59259	520.996	0.06667	520.996	1.73472e-15
25.15	25.56	25.15	7.87681	25.15	1.15942	25.15	12.5208	25.15	13.9394	25.15	23.6061								521.996	1.59259	521.996	0.06667	521.996	1.73472e-15
25.2	25.6917	25.2	7.86917	25.2	1.15942	25.2	12.6316	25.2	13.9394	25.2	23.6061								522.996	1.59259	522.996	0.05	522.996	1.73472e-15
25.25	25.8235	25.25	7.82945	25.25	1.15942	25.25	12.6316	25.25	13.9394	25.25	23.6061								523.996	1.59259	523.996	0.05	523.996	1.73472e-15
25.3	25.9552	25.3	7.88903	25.3	1.15942	25.3	12.7424	25.3	14.1414	25.3	23.6061								524.995	1.59259	524.995	0.06667	524.995	1.73472e-15
25.35	26.087	25.35	7.96083	25.35	1.30435	25.35	12.7424	25.35	14.1414	25.35	23.6061								525.995	1.59259	525.995	0.05	525.995	1.73472e-15
25.4	26.087	25.4	7.92111	25.4	1.30435	25.4	12.7424	25.4	14.1414	25.4	23.8871								526.995	1.59259	526.995	0.05	526.995	1.73472e-15
25.45	26.3505	25.45	7.99291	25.45	1.15942	25.45	12.7424	25.45	14.3434	25.45	23.8871								527.995	1.59259	527.995	0.05	527.995	1.73472e-15
25.5	26.4822	25.5	7.89353	25.5	1.30435	25.5	12.7424	25.5	14.3434	25.5	24.1682								528.994	1.59259	528.994	0.05	528.994	1.73472e-15
25.55	26.4822	25.55	7.98531	25.55	1.30435	25.55	12.8532	25.55	14.1414	25.55	24.1682								529.994	1.59259	529.994	0.05	529.994	1.73472e-15
25.6	26.614	25.6	7.98531	25.6	1.30435	25.6	12.8532	25.6	14.1414	25.6	24.1682								530.994	1.59259	530.994	0.05	530.994	1.73472e-15
25.65	26.8775	25.65	8.0771	25.65	1.30435	25.65	12.964	25.65	14.3434	25.65	24.4492								531.994	1.59259	531.994	0.05	531.994	1.73472e-15
25.7	27.0092	25.7	8.0771	25.7	1.30435	25.7	12.964	25.7	14.3434	25.7	24.4492								532.993	1.59259	532.993	0.05	532.993	-0.03125
25.75	27.0092	25.75	8.0771	25.75	1.30435	25.75	12.964	25.75	14.3434	25.75	24.4492								533.993	1.62963	533.993	0.06667	533.993	0.03125
25.8	27.141	25.8	8.16888	25.8	1.30435	25.8	12.964	25.8	14.5455	25.8	24.4492								534.993	1.62963	534.993	0.06667	534.993	1.73472e-15
25.85	27.4045	25.85	8.26067	25.85	1.30435	25.85	13.0748	25.85	14.5455	25.85	24.7302								535.993	1.62963	535.993	0.06667	535.993	1.73472e-15
25.9	27.4045	25.9	8.26067	25.9	1.30435	25.9	13.0748	25.9	14.5455	25.9	24.7302								536.992	1.62963	536.992	0.06667	536.992	1.73472e-15
25.95	27.5362	25.95	8.26067	25.95	1.30435	25.95	13.0748	25.95	14.7475	25.95	24.7302								537.992	1.62963	537.992	0.06667	537.992	1.73472e-15
26	27.668	26	8.35246	26	1.30435	26	13.0748	26	14.7475	26	25.0112								538.992	1.62963	538.992	0.05	538.992	1.73472e-15
26.05	27.7997	26.05	8.44424	26.05	1.30435	26.05	13.1856	26.05	14.9495	26.05	25.0112								539.992	1.62963	539.992	0.06667	539.992	1.73472e-15
26.1	27.9315	26.1	8.44424	26.1	1.30435	26.1	13.2964	26.1	14.9495	26.1	24.1682								540.991	1.62963	540.991	0.06667	540.991	1.73472e-15
26.15	28.0632	26.15	8.44424	26.15	1.30435	26.15	13.2964	26.15	15.1515	26.15	23.3251								541.991	1.62963	541.991	0.05	541.991	1.73472e-15
26.2	28.195	26.2	8.53603	26.2	1.30435	26.2	13.2964	26.2	15.1515	26.2	23.0441								542.991	1.62963	542.991	0.05	542.991	1.73472e-15
26.25	28.3268	26.25	8.62781	26.25	1.30435	26.25	13.4072	26.25	15.1515	26.25	23.0441								543.991	1.62963	543.991	0.05	543.991	1.73472e-15
26.3	28.4585	26.3	8.62781	26.3	1.30435	26.3	13.4072	26.3	15.1515	26.3	23.0441								544.99	1.62963	544.99	0.05	544.99	1.73472e-15
26.35	28.5903	26.35	8.7196	26.35	1.30435	26.35	13.4072	26.35	15.3535	26.35	23.0441								545.99	1.62963	545.99	0.05	545.99	1.73472e-15
26.4	28.722	26.4	8.7196	26.4	1.30435	26.4	13.4072	26.4	15.3535	26.4	23.0441								546.99	1.62963	546.99	0.05	546.99	1.73472e-15
26.45	28.9855	26.45	8.81138	26.45	1.30435	26.45	13.518	26.45	15.3535	26.45	23.0441								547.99	1.62963	547.99	0.05	547.99	-0.03125
26.5	29.1173	26.5	8.81138	26.5	1.44928	26.5	13.518	26.5	15.5556	26.5	23.0441								548.99	1.66667	548.99	0.06667	548.99	0.03125
26.55	29.1173	26.55	8.90317	26.55	1.44928	26.55	13.518	26.55	15.5556	26.55	23.0441								549.989	1.66667	549.989	0.06667	549.989	0.03125
26.6	29.249	26.6	8.99495	26.6	1.44928	26.6	13.6288	26.6	15.7576	26.6	23.3251								550.989	1.66667	550.989	0.06667	550.989	1.73472e-15
26.65	29.249	26.65	8.99495	26.65	1.30435	26.65	13.6288	26.65	15.7576	26.65	23.3251								551.989	1.7037	551.989	0.06667	551.989	1.73472e-15
26.7	29.1173	26.7	9.08674	26.7	1.44928	26.7	13.6288	26.7	15.7576	26.7	23.3251								552.989	1.66667	552.989	0.06667	552.989	1.73472e-15
26.75	28.9855	26.75	9.08674	26.75	1.44928	26.75	13.7396	26.75	15.9596	26.75	23.3251								553.988	1.66667	553.988	0.06667	553.988	1.73472e-15
26.8	29.1173	26.8	9.17852	26.8	1.44928	26.8	13.7396	26.8	16.1616	26.8	23.3251								554.988	1.66667	554.988	0.06667	554.988	1.73472e-15
26.85	29.5125	26.85	9.17852	26.85	1.44928	26.85	13.7396	26.85	16.1616	26.85	23.3251								555.988	1.66667	555.988	0.06667	555.988	1.73472e-15
26.9	29.5125	26.9	9.27031	26.9	1.44928	26.9	13.7396	26.9	16.1616	26.9	23.3251								556.988	1.66667	556.988	0.06667	556.988	1.73472e-15
26.95	29.6443	26.95	9.27031	26.95	1.44928	26.95	13.8504	26.95	16.1616	26.95	23.0441								557.987	1.66667	557.987	0.05	557.987	1.73472e-15
27	29.9078	27	9.36209	27	1.44928	27	13.8504	27	16.3636	27	23.0441								558.987	1.66667	558.987	0.05	558.987	1.73472e-15
27.05	30.1713	27.05	9.45388	27.05	1.44928	27.05	13.9612	27.05	16.3636	27.05	23.0441								559.987	1.66667	559.987	0.05	559.987	1.73472e-15
27.1	30.1713	27.1	9.45388	27.1	1.44928	27.1	13.9612	27.1	16.3636	27.1	23.0441								560.987	1.7037	560.987	0.06667	560.987	1.73472e-15
27.15	30.303	27.15	9.54566	27.15	1.44928	27.15	13.9612	27.15	16.5657	27.15	23.0441								561.986	1.66667	561.986	0.05	561.986	1.73472e-15
27.2	30.5665	27.2	9.63745	27.2	1.44928	27.2	13.9612	27.2	16.5657	27.2	23.0441								562.986	1.7037	562.986	0.06667	562.986	1.73472e-15
27.25	30.6983	27.25	9.63745	27.25	1.44928	27.25	14.072	27.25	16.5657	27.25	23.0441								563.986	1.7037	563.986	0.06667	563.986	1.73472e-15
27.3	30.83	27.3	9.72923	27.3	1.44928	27.3	14.072	27.3	16.7677	27.3	23.0441								564.986	1.74074	564.986	0.06667	564.986	1.73472e-15
27.35	30.9618	27.35	9.72923	27.35	1.44928	27.35	14.072	27.35	16.9697	27.35	22.763								565.985	1.74074	565.985	0.06667	565.985	1.73472e-15
27.4	31.0935	27.4	9.82102	27.4	1.44928	27.4	14.072	27.4	16.9697	27.4	22.763								566.985	1.74074	566.985	0.06667	566.985	1.73472e-15
27.45	31.3571	27.45	9.9128	27.45	1.44928	27.45	14.1828	27.45	16.9697	27.45	20.7959								567.985	1.74074	567.985	0.06667	567.985	1.73472e-15
27.5	31.4888	27.5	9.9128	27.5	1.44928	27.5	14.1828	27.5	17.1717	27.5	20.5148								568.985	1.74074	568.985	0.06667	568.985	1.73472e-15
27.55	31.6206	27.55	10.0046	27.55	1.44928	27.55	14.2936	27.55	17.1717	27.55	20.5148								569.984	1.74074	569.984	0.06667	569.984	1.73472e-15
27.6	31.7523	27.6	10.0964	27.6	1.44928	27.6	14.2936	27.6	17.1717	27.6	20.5148								570.984	1.74074	570.984	0.06667	570.984	1.73472e-15
27.65	32.0158	27.65	10.0964	27.65	1.44928	27.65	14.2936	27.65	17.3737	27.65	20.5148								571.984	1.74074	571.984	0.06667	571.984	1.73472e-15
27.7	32.1476	27.7	10.1882	27.7	1.44928	27.7	14.4044	27.7	17.3737	27.7	20.5148								572.984	1.7037	572.984	0.06667	572.984	1.73472e-15
27.75	32.2793	27.75	10.1882	27.75	1.44928	27.75	14.4044	27.75	17.5758	27.75	20.5148								573.983	1.7037	573.983	0.06667	573.983	1.73472e-15
27.8	32.4111	27.8	10.2799	27.8	1.44928	27.8	14.4044	27.8	17.5758	27.8	20.7959								574.983	1.74074	574.983	0.08333	574.983	0.03125
27.85	32.6746	27.85	10.3717	27.85	1.44928	27.85	14.5152	27.85	17.7778	27.85	20.7959								575.983	1.7037	575.983	0.06667	575.983	1.73472e-15
27.9	32.8063	27.9	10.3717	27.9	1.44928	27.9	14.5152	27.9	17.7778	27.9	21.0769								576.983	1.74074	576.983	0.08333	576.983	0.03125
27.95	32.9381	27.95	10.3717	27.95	1.44928	27.95	14.5152	27.95	17.7778	27.95	21.0769								577.982	1.74074	577.982	0.06667	577.982	0.03125
28	33.0698	28	10.5553	28	1.44928	28	14.5152	28	17.9798	28	21.3579								578.982	1.74074	578.982	0.06667	578.982	1.73472e-15
28.05	33.3333	28.05	10.5553	28.05	1.44928	28.05	14.626	28.05	17.9798	28.05	21.3579								579.982	1.74074	579.982	0.06667	579.982	1.73472e-15
28.1	33.4651	28.1	10.5553	28.1	1.44928	28.1	14.626	28.1	17.9798	28.1	21.3579								580.982	1.77778	580.982	0.06667	580.982	1.73472e-15
28.15	33.5968	28.15	10.6471	28.15	1.44928	28.15	14.626	28.15	18.1818	28.15	21.6389								581.981	1.77778	581.981	0.06667	581.981	1.73472e-15
28.2	33.8603	28.2	10.7389	28.2	1.44928	28.2	14.626	28.2	17.7778	28.2	21.6389								582.981	1.77778	582.981	0.06667	582.981	1.73472e-15
28.25	33.9921	28.25	10.7389	28.25	1.44928	28.25	14.7368	28.25	17.5758	28.25	21.92								583.981	1.77778	583.981	0.06667	583.981	1.73472e-15
28.3	34.1238	28.3	10.8307	28.3	1.44928	28.3	14.7368	28.3	17.5758	28.3	21.92								584.981	1.77778	584.981	0.06667	584.981	1.73472e-15
28.35	34.2556	28.35	10.9224	28.35	1.44928	28.35	14.8476	28.35	17.5758	28.35	21.92								585.98	1.77778	585.98	0.06667	585.98	1.73472e-15
28.4	34.3873	28.4	11.0142	28.4	1.44928	28.4	14.8476	28.4	17.5758	28.4	22.201								586.98	1.81481	586.98	0.08333	586.98	0.03125
28.45	34.6509	28.45	11.0142	28.45	1.44928	28.45	14.8476	28.45	17.7778	28.45	22.482								587.98	1.77778	587.98	0.06667	587.98	1.73472e-15
28.5	34.7826	28.5	11.106	28.5	1.44928	28.5	14.8476	28.5	17.7778	28.5	22.482								588.98	1.77778	588.98	0.08333	588.98	0.03125
28.55	34.9144	28.55	11.106	28.55	1.44928	28.55	14.9584	28.55	17.7778	28.55	22.482								589.979	1.77778	589.979	0.08333	589.979	0.03125
28.6	35.0461	28.6	11.1978	28.6	1.44928	28.6	14.9584	28.6	17.7778	28.6	22.763								590.979	1.77778	590.979	0.06667	590.979	0.03125
28.65	35.4414	28.65	11.2896	28.65	1.44928	28.65	14.9584	28.65	17.7778	28.65	23.0441								591.979	1.77778	591.979	0.08333	591.979	1.73472e-15
28.7	35.5731	28.7	11.2896	28.7	1.44928	28.7	15.0693	28.7	17.9798	28.7	23.0441								592.979	1.77778	592.979	0.08333	592.979	1.73472e-15
28.75	35.5731	28.75	11.3814	28.75	1.44928	28.75	15.0693	28.75	17.9798	28.75	23.0441								593.979	1.77778	593.979	0.06667	593.979	1.73472e-15
28.8	35.8366	28.8	11.4732	28.8	1.44928	28.8	15.0693	28.8	18.1818	28.8	23.3251								594.978	1.77778	594.978	0.06667	594.978	1.73472e-15
28.85	36.1001	28.85	11.5649	28.85	1.44928	28.85	15.1801	28.85	18.1818	28.85	23.3251								595.978	1.81481	595.978	0.06667	595.978	1.73472e-15
28.9	36.1001	28.9	11.5649	28.9	1.44928	28.9	15.1801	28.9	18.3838	28.9	23.6061								596.978	1.81481	596.978	0.06667	596.978	1.73472e-15
28.95	36.2319	28.95	11.6567	28.95	1.44928	28.95	15.2909	28.95	18.3838	28.95	23.6061								597.978	1.81481	597.978	0.06667	597.978	1.73472e-15
29	36.4954	29	11.7485	29	1.44928	29	15.2909	29	18.5859	29	23.8871								598.977	1.81481	598.977	0.06667	598.977	1.73472e-15
29.05	36.7589	29.05	11.7485	29.05	1.44928	29.05	15.2909	29.05	18.5859	29.05	23.8871								599.977	1.81481	599.977	0.06667	599.977	1.73472e-15
29.1	36.8907	29.1	11.8403	29.1	1.44928	29.1	15.4017	29.1	18.5859	29.1	24.1682								600.977	1.85185	600.977	0.08333	600.977	0.03125
29.15	37.0224	29.15	11.9321	29.15	1.44928	29.15	15.4017	29.15	18.7879	29.15	24.1682								601.977	1.81481	601.977	0.06667	601.977	1.73472e-15
29.2	37.1542	29.2	12.0239	29.2	1.30435	29.2	15.4017	29.2	18.9899	29.2	24.1682								602.976	1.81481	602.976	0.08333	602.976	0.03125
29.25	37.2859	29.25	12.0239	29.25	1.44928	29.25	15.5125	29.25	18.9899	29.25	24.4492								603.976	1.81481	603.976	0.08333	603.976	1.73472e-15
29.3	37.4177	29.3	12.1157	29.3	1.44928	29.3	15.5125	29.3	18.9899	29.3	24.4492								604.976	1.81481	604.976	0.08333	604.976	0.03125
29.35	37.5494	29.35	12.1157	29.35	1.30435	29.35	15.5125	29.35	19.1919	29.35	24.4492								605.976	1.81481	605.976	0.08333	605.976	1.73472e-15
29.4	37.8129	29.4	12.2074	29.4	1.30435	29.4	15.5125	29.4	19.3939	29.4	24.4492								606.975	1.81481	606.975	0.08333	606.975	1.73472e-15
29.45	38.0764	29.45	12.2992	29.45	1.30435	29.45	15.6233	29.45	19.3939	29.45	24.1682								607.975	1.85185	607.975	0.08333	607.975	1.73472e-15
29.5	38.2082	29.5	12.2992	29.5	1.30435	29.5	15.6233	29.5	19.596	29.5	22.201								608.975	1.85185	608.975	0.08333	608.975	1.73472e-15
29.55	38.3399	29.55	12.391	29.55	1.30435	29.55	15.6233	29.55	19.596	29.55	20.2338								609.975	1.85185	609.975	0.08333	609.975	1.73472e-15
29.6	38.4717	29.6	12.4828	29.6	1.30435	29.6	15.7341	29.6	19.798	29.6	20.2338								610.974	1.85185	610.974	0.08333	610.974	1.73472e-15
29.65	38.7352	29.65	12.5746	29.65	1.30435	29.65	15.7341	29.65	19.798	29.65	20.2338								611.974	1.85185	611.974	0.08333	611.974	1.73472e-15
29.7	38.8669	29.7	12.6664	29.7	1.30435	29.7	15.7341	29.7	19.798	29.7	20.2338								612.974	1.85185	612.974	0.08333	612.974	1.73472e-15
29.75	38.9987	29.75	12.6664	29.75	1.30435	29.75	15.8449	29.75	20	29.75	20.2338								613.974	1.85185	613.974	0.06667	613.974	1.73472e-15
29.8	39.1304	29.8	12.7582	29.8	1.30435	29.8	15.8449	29.8	20	29.8	20.5148								614.973	1.85185	614.973	0.06667	614.973	1.73472e-15
29.85	39.3939	29.85	12.8499	29.85	1.30435	29.85	15.8449	29.85	20.202	29.85	20.7959								615.973	1.88889	615.973	0.1	615.973	0.03125
29.9	39.5257	29.9	12.8499	29.9	1.30435	29.9	15.9557	29.9	20.202	29.9	20.7959								616.973	1.88889	616.973	0.1	616.973	0.03125
29.95	39.6574	29.95	12.9417	29.95	1.30435	29.95	15.9557	29.95	20.404	29.95	20.7959								617.973	1.88889	617.973	0.08333	617.973	0.03125
30	39.9209	30	13.0335	30	1.30435	30	16.0665	30	20.6061	30	21.0769								618.972	1.88889	618.972	0.08333	618.972	1.73472e-15
30.05	40.0527	30.05	13.0335	30.05	1.30435	30.05	16.0665	30.05	20.6061	30.05	21.3579								619.972	1.88889	619.972	0.08333	619.972	1.73472e-15
30.1	40.1844	30.1	13.1253	30.1	1.30435	30.1	16.0665	30.1	20.6061	30.1	21.3579								620.972	1.88889	620.972	0.08333	620.972	1.73472e-15
30.15	40.3162	30.15	13.2171	30.15	1.30435	30.15	16.0665	30.15	20.8081	30.15	21.3579								621.972	1.88889	621.972	0.08333	621.972	1.73472e-15
30.2	40.5797	30.2	13.3089	30.2	1.30435	30.2	16.0665	30.2	20.8081	30.2	21.3579								622.971	1.88889	622.971	0.08333	622.971	1.73472e-15
30.25	40.7115	30.25	13.3089	30.25	1.30435	30.25	16.1773	30.25	21.0101	30.25	21.6389								623.971	1.88889	623.971	0.08333	623.971	1.73472e-15
30.3	40.975	30.3	13.4006	30.3	1.30435	30.3	16.2881	30.3	21.0101	30.3	21.6389								624.971	1.88889	624.971	0.08333	624.971	1.73472e-15
30.35	40.448	30.35	13.4924	30.35	1.30435	30.35	16.2881	30.35	21.2121	30.35	21.6389								625.971	1.88889	625.971	0.08333	625.971	1.73472e-15
30.4	39.9209	30.4	13.5842	30.4	1.30435	30.4	16.2881	30.4	21.2121	30.4	21.6389								626.97	1.92593	626.97	0.08333	626.97	1.73472e-15
30.45	40.1844	30.45	13.5842	30.45	1.30435	30.45	16.3989	30.45	21.4141	30.45	21.92								627.97	1.88889	627.97	0.08333	627.97	1.73472e-15
30.5	40.448	30.5	13.676	30.5	1.30435	30.5	16.3989	30.5	21.4141	30.5	21.92								628.97	1.92593	628.97	0.1	628.97	0.03125
30.55	40.5797	30.55	13.7678	30.55	1.30435	30.55	16.3989	30.55	21.6162	30.55	21.92								629.97	1.88889	629.97	0.08333	629.97	1.73472e-15
30.6	40.8432	30.6	13.8596	30.6	1.30435	30.6	16.3989	30.6	21.6162	30.6	21.92								630.969	1.92593	630.969	0.1	630.969	0.03125
30.65	41.1067	30.65	13.8596	30.65	1.30435	30.65	16.5097	30.65	21.8182	30.65	20.7959								631.969	1.92593	631.969	0.1	631.969	0.03125
30.7	41.3702	30.7	13.9513	30.7	1.30435	30.7	16.5097	30.7	21.8182	30.7	19.6718								632.969	1.92593	632.969	0.1	632.969	0.03125
30.75	41.502	30.75	13.9513	30.75	1.30435	30.75	16.6205	30.75	21.8182	30.75	19.1097								633.969	1.92593	633.969	0.1	633.969	0.03125
30.8	41.7655	30.8	14.0431	30.8	1.30435	30.8	16.6205	30.8	22.0202	30.8	18.8287								634.969	1.92593	634.969	0.1	634.969	0.03125
30.85	42.029	30.85	14.1349	30.85	1.30435	30.85	16.6205	30.85	22.0202	30.85	18.5477								635.968	1.96296	635.968	0.1	635.968	1.73472e-15
30.9	42.1607	30.9	14.1349	30.9	1.30435	30.9	16.7313	30.9	22.2222	30.9	18.5477								636.968	1.96296	636.968	0.1	636.968	1.73472e-15
30.95	42.2925	30.95	14.2267	30.95	1.30435	30.95	16.7313	30.95	22.2222	30.95	18.5477								637.968	1.96296	637.968	0.1	637.968	1.73472e-15
31	42.556	31	14.3185	31	1.30435	31	16.7313	31	22.2222	31	18.5477								638.968	1.92593	638.968	0.1	638.968	1.73472e-15
31.05	42.6878	31.05	14.4103	31.05	1.15942	31.05	16.7313	31.05	21.6162	31.05	18.8287								639.967	1.92593	639.967	0.1	639.967	1.73472e-15
31.1	42.9513	31.1	14.4103	31.1	1.15942	31.1	16.8421	31.1	20.6061	31.1	18.8287								640.967	1.96296	640.967	0.11667	640.967	0.03125
31.15	43.083	31.15	14.5021	31.15	1.15942	31.15	16.8421	31.15	20.202	31.15	19.1097								641.967	1.96296	641.967	0.11667	641.967	0.03125
31.2	43.3465	31.2	14.5938	31.2	1.15942	31.2	16.8421	31.2	20	31.2	19.1097								642.967	1.96296	642.967	0.11667	642.967	0.03125
31.25	43.4783	31.25	14.6856	31.25	1.15942	31.25	16.9529	31.25	20	31.25	19.3907								643.966	1.96296	643.966	0.11667	643.966	0.03125
31.3	43.7418	31.3	14.6856	31.3	1.15942	31.3	16.9529	31.3	20	31.3	19.3907								644.966	1.96296	644.966	0.1	644.966	0.03125
31.35	43.8735	31.35	14.7774	31.35	1.15942	31.35	16.9529	31.35	20	31.35	19.3907								645.966	1.96296	645.966	0.11667	645.966	0.03125
31.4	44.137	31.4	14.8692	31.4	1.15942	31.4	17.0637	31.4	20	31.4	19.3907								646.966	2	646.966	0.11667	646.966	0.03125
31.45	44.2688	31.45	14.961	31.45	1.15942	31.45	17.0637	31.45	20.202	31.45	19.6718								647.965	2	647.965	0.11667	647.965	1.73472e-15
31.5	44.5323	31.5	14.961	31.5	1.15942	31.5	17.0637	31.5	20.202	31.5	19.9528								648.965	2	648.965	0.11667	648.965	0.03125
31.55	44.664	31.55	15.0528	31.55	1.15942	31.55	17.1745	31.55	20.202	31.55	19.9528								649.965	2	649.965	0.11667	649.965	1.73472e-15
31.6	44.7958	31.6	15.1446	31.6	1.15942	31.6	17.1745	31.6	20.202	31.6	19.9528								650.965	2	650.965	0.11667	650.965	1.73472e-15
31.65	45.191	31.65	15.2363	31.65	1.15942	31.65	17.1745	31.65	20	31.65	20.2338								651.964	1.96296	651.964	0.11667	651.964	1.73472e-15
31.7	45.3228	31.7	15.2363	31.7	1.15942	31.7	17.2853	31.7	19.596	31.7	20.2338								652.964	1.96296	652.964	0.1	652.964	1.73472e-15
31.75	45.4545	31.75	15.3281	31.75	1.01449	31.75	17.2853	31.75	18.9899	31.75	20.5148								653.964	1.96296	653.964	0.1	653.964	1.73472e-15
31.8	45.5863	31.8	15.4199	31.8	1.01449	31.8	17.3961	31.8	18.7879	31.8	20.5148								654.964	2	654.964	0.13333	654.964	0.03125
31.85	45.9815	31.85	15.5117	31.85	1.01449	31.85	17.3961	31.85	18.7879	31.85	20.7959								655.963	1.96296	655.963	0.11667	655.963	1.73472e-15
31.9	46.1133	31.9	15.5117	31.9	1.15942	31.9	17.5069	31.9	18.5859	31.9	20.7959								656.963	2.03704	656.963	0.13333	656.963	0.03125
31.95	46.2451	31.95	15.6035	31.95	1.15942	31.95	17.5069	31.95	18.1818	31.95	21.0769								657.963	2.03704	657.963	0.13333	657.963	0.03125
32	46.5086	32	15.6953	32	1.01449	32	17.5069	32	17.9798	32	21.0769								658.963	2.03704	658.963	0.13333	658.963	0.03125
32.05	46.6403	32.05	15.7871	32.05	1.15942	32.05	17.5069	32.05	17.7778	32.05	21.3579								659.962	2.03704	659.962	0.13333	659.962	1.73472e-15
32.1	46.9038	32.1	15.7871	32.1	1.15942	32.1	17.6177	32.1	17.5758	32.1	21.3579								660.962	2.03704	660.962	0.13333	660.962	0.03125
32.15	47.0356	32.15	15.8788	32.15	1.15942	32.15	17.6177	32.15	17.7778	32.15	21.6389								661.962	2	661.962	0.13333	661.962	1.73472e-15
32.2	47.2991	32.2	16.0624	32.2	1.15942	32.2	17.6177	32.2	17.7778	32.2	21.6389								662.962	2	662.962	0.13333	662.962	1.73472e-15
32.25	47.4308	32.25	16.0624	32.25	1.15942	32.25	17.7285	32.25	17.7778	32.25	21.92								663.961	2	663.961	0.11667	663.961	1.73472e-15
32.3	47.6943	32.3	16.0624	32.3	1.15942	32.3	17.7285	32.3	17.7778	32.3	21.92								664.961	2	664.961	0.11667	664.961	1.73472e-15
32.35	47.8261	32.35	16.1542	32.35	1.15942	32.35	17.7285	32.35	17.9798	32.35	21.92								665.961	2.03704	665.961	0.11667	665.961	1.73472e-15
32.4	48.0896	32.4	16.246	32.4	1.15942	32.4	17.7285	32.4	17.9798	32.4	21.92								666.961	2.03704	666.961	0.11667	666.961	1.73472e-15
32.45	48.3531	32.45	16.3378	32.45	1.15942	32.45	17.8393	32.45	17.9798	32.45	22.201								667.96	2.03704	667.96	0.11667	667.96	1.73472e-15
32.5	48.4849	32.5	16.4295	32.5	1.15942	32.5	17.8393	32.5	18.1818	32.5	22.201								668.96	2.07407	668.96	0.13333	668.96	0.03125
32.55	48.6166	32.55	16.5213	32.55	1.15942	32.55	17.9501	32.55	17.9798	32.55	22.201								669.96	2.07407	669.96	0.13333	669.96	0.03125
32.6	48.8801	32.6	16.6131	32.6	1.15942	32.6	17.9501	32.6	17.9798	32.6	22.201								670.96	2.07407	670.96	0.13333	670.96	0.03125
32.65	49.1436	32.65	16.7049	32.65	1.15942	32.65	18.0609	32.65	17.9798	32.65	22.482								671.959	2.07407	671.959	0.13333	671.959	0.03125
32.7	49.2754	32.7	16.7049	32.7	1.15942	32.7	18.0609	32.7	18.1818	32.7	22.482								672.959	2.07407	672.959	0.13333	672.959	0.03125
32.75	49.4071	32.75	16.7967	32.75	1.15942	32.75	18.0609	32.75	18.1818	32.75	22.763								673.959	2.07407	673.959	0.13333	673.959	0.03125
32.8	49.6706	32.8	16.9803	32.8	1.15942	32.8	18.0609	32.8	18.1818	32.8	22.763								674.959	2.07407	674.959	0.13333	674.959	1.73472e-15
32.85	49.9341	32.85	16.9803	32.85	1.15942	32.85	18.1717	32.85	18.3838	32.85	22.763								675.958	2.07407	675.958	0.13333	675.958	0.03125
32.9	50.0659	32.9	17.0721	32.9	1.15942	32.9	18.1717	32.9	18.3838	32.9	23.0441								676.958	2.07407	676.958	0.13333	676.958	1.73472e-15
32.95	50.1976	32.95	17.1638	32.95	1.15942	32.95	18.2826	32.95	18.5859	32.95	23.0441								677.958	2.07407	677.958	0.13333	677.958	1.73472e-15
33	50.4611	33	17.2556	33	1.15942	33	18.2826	33	18.7879	33	23.3251								678.958	2.07407	678.958	0.13333	678.958	1.73472e-15
33.05	50.7246	33.05	17.2556	33.05	1.15942	33.05	18.3934	33.05	18.9899	33.05	23.3251								679.958	2.07407	679.958	0.13333	679.958	1.73472e-15
33.1	50.8564	33.1	17.3474	33.1	1.15942	33.1	18.3934	33.1	18.9899	33.1	23.3251								680.957	2.11111	680.957	0.15	680.957	0.03125
33.15	50.9881	33.15	17.4392	33.15	1.15942	33.15	18.3934	33.15	19.1919	33.15	23.6061								681.957	2.07407	681.957	0.13333	681.957	1.73472e-15
33.2	51.2516	33.2	17.531	33.2	1.15942	33.2	18.3934	33.2	19.3939	33.2	23.6061								682.957	2.11111	682.957	0.15	682.957	0.03125
33.25	51.5151	33.25	17.531	33.25	1.15942	33.25	18.5042	33.25	19.3939	33.25	23.6061								683.957	2.11111	683.957	0.15	683.957	0.03125
33.3	51.6469	33.3	17.6228	33.3	1.15942	33.3	18.5042	33.3	19.596	33.3	23.8871								684.956	2.11111	684.956	0.15	684.956	0.03125
33.35	51.9104	33.35	17.7145	33.35	1.15942	33.35	18.5042	33.35	19.798	33.35	23.8871								685.956	2.11111	685.956	0.16667	685.956	0.03125
33.4	52.0422	33.4	17.8063	33.4	1.15942	33.4	18.5042	33.4	20	33.4	23.8871								686.956	2.11111	686.956	0.16667	686.956	0.03125
33.45	52.3057	33.45	17.8063	33.45	1.15942	33.45	18.615	33.45	20	33.45	24.1682								687.956	2.11111	687.956	0.16667	687.956	0.03125
33.5	52.5692	33.5	17.8981	33.5	1.15942	33.5	18.615	33.5	20.202	33.5	24.1682								688.955	2.11111	688.955	0.16667	688.955	1.73472e-15
33.55	52.7009	33.55	17.9899	33.55	1.15942	33.55	18.7258	33.55	20.404	33.55	24.1682								689.955	2.11111	689.955	0.16667	689.955	0.03125
33.6	52.8327	33.6	18.0817	33.6	1.15942	33.6	18.7258	33.6	20.6061	33.6	24.4492								690.955	2.11111	690.955	0.16667	690.955	1.73472e-15
33.65	53.2279	33.65	18.2653	33.65	1.15942	33.65	18.7258	33.65	20.6061	33.65	24.4492								691.955	2.11111	691.955	0.16667	691.955	1.73472e-15
33.7	53.3597	33.7	18.2653	33.7	1.15942	33.7	18.8366	33.7	20.8081	33.7	24.4492								692.954	2.11111	692.954	0.15	692.954	1.73472e-15
33.75	53.4914	33.75	18.2653	33.75	1.15942	33.75	18.8366	33.75	20.8081	33.75	24.7302								693.954	2.11111	693.954	0.15	693.954	1.73472e-15
33.8	53.6232	33.8	18.4488	33.8	1.15942	33.8	18.9474	33.8	21.0101	33.8	24.7302								694.954	2.14815	694.954	0.16667	694.954	0.03125
33.85	54.0185	33.85	18.5406	33.85	1.15942	33.85	18.9474	33.85	21.2121	33.85	24.7302								695.954	2.11111	695.954	0.15	695.954	1.73472e-15
33.9	54.1502	33.9	18.5406	33.9	1.15942	33.9	18.9474	33.9	21.4141	33.9	25.0112								696.953	2.18519	696.953	0.16667	696.953	0.03125
33.95	54.282	33.95	18.6324	33.95	1.15942	33.95	19.0582	33.95	21.6162	33.95	25.0112								697.953	2.14815	697.953	0.16667	697.953	0.03125
34	54.5455	34	18.816	34	1.15942	34	19.0582	34	21.8182	34	25.0112								698.953	2.14815	698.953	0.16667	698.953	0.03125
34.05	54.809	34.05	18.9078	34.05	1.15942	34.05	19.0582	34.05	21.8182	34.05	25.2923								699.953	2.14815	699.953	0.16667	699.953	0.03125
34.1	54.9407	34.1	18.9995	34.1	1.15942	34.1	19.169	34.1	22.0202	34.1	25.2923								700.952	2.14815	700.952	0.16667	700.952	1.73472e-15
34.15	55.0725	34.15	19.0913	34.15	1.15942	34.15	19.169	34.15	22.2222	34.15	25.5733								701.952	2.14815	701.952	0.16667	701.952	0.03125
34.2	55.336	34.2	19.1831	34.2	1.15942	34.2	19.169	34.2	22.2222	34.2	25.5733								702.952	2.14815	702.952	0.16667	702.952	1.73472e-15
34.25	55.5995	34.25	19.2749	34.25	1.15942	34.25	19.2798	34.25	22.4242	34.25	25.5733								703.952	2.14815	703.952	0.16667	703.952	1.73472e-15
34.3	55.863	34.3	19.3667	34.3	1.15942	34.3	19.2798	34.3	22.4242	34.3	25.8543								704.951	2.18519	704.951	0.16667	704.951	1.73472e-15
34.35	55.9947	34.35	19.4585	34.35	1.15942	34.35	19.2798	34.35	22.6263	34.35	25.8543								705.951	2.18519	705.951	0.16667	705.951	1.73472e-15
34.4	56.2582	34.4	19.5502	34.4	1.01449	34.4	19.3906	34.4	22.8283	34.4	25.8543								706.951	2.18519	706.951	0.16667	706.951	1.73472e-15
34.45	56.5217	34.45	19.642	34.45	1.01449	34.45	19.5014	34.45	22.8283	34.45	26.1353								707.951	2.14815	707.951	0.15	707.951	1.73472e-15
34.5	56.6535	34.5	19.7338	34.5	1.01449	34.5	19.5014	34.5	23.0303	34.5	26.1353								708.95	2.18519	708.95	0.18333	708.95	0.03125
34.55	56.917	34.55	19.8256	34.55	1.01449	34.55	19.5014	34.55	23.2323	34.55	26.1353								709.95	2.18519	709.95	0.18333	709.95	0.03125
34.6	57.0487	34.6	19.9174	34.6	1.01449	34.6	19.6122	34.6	23.2323	34.6	26.1353								710.95	2.18519	710.95	0.18333	710.95	0.03125
34.65	57.3122	34.65	20.0092	34.65	1.01449	34.65	19.6122	34.65	23.4343	34.65	26.4164								711.95	2.22222	711.95	0.18333	711.95	0.03125
34.7	57.5758	34.7	20.101	34.7	1.01449	34.7	19.6122	34.7	23.4343	34.7	26.4164								712.949	2.22222	712.949	0.18333	712.949	0.03125
34.75	57.7075	34.75	20.101	34.75	1.01449	34.75	19.723	34.75	23.6364	34.75	26.4164								713.949	2.22222	713.949	0.18333	713.949	0.03125
34.8	57.8393	34.8	20.2845	34.8	1.01449	34.8	19.723	34.8	23.8384	34.8	26.6974								714.949	2.18519	714.949	0.18333	714.949	1.73472e-15
34.85	58.2345	34.85	20.3763	34.85	0.86957	34.85	19.723	34.85	23.8384	34.85	26.6974								715.949	2.18519	715.949	0.18333	715.949	0.03125
34.9	58.3663	34.9	20.4681	34.9	1.01449	34.9	19.8338	34.9	24.0404	34.9	26.6974								716.948	2.18519	716.948	0.16667	716.948	1.73472e-15
34.95	58.498	34.95	20.4681	34.95	1.01449	34.95	19.8338	34.95	24.2424	34.95	26.6974								717.948	2.18519	717.948	0.16667	717.948	1.73472e-15
35	58.7615	35	20.6517	35	1.01449	35	19.9446	35	24.2424	35	26.9784								718.948	2.22222	718.948	0.16667	718.948	1.73472e-15
35.05	59.025	35.05	20.7435	35.05	0.86957	35.05	19.9446	35.05	24.2424	35.05	26.9784								719.948	2.22222	719.948	0.18333	719.948	1.73472e-15
35.1	59.1568	35.1	20.8352	35.1	0.86957	35.1	20.0554	35.1	24.4444	35.1	26.9784								720.948	2.22222	720.948	0.18333	720.948	1.73472e-15
35.15	59.2885	35.15	20.927	35.15	0.86957	35.15	20.0554	35.15	24.6465	35.15	26.9784								721.947	2.22222	721.947	0.18333	721.947	1.73472e-15
35.2	59.552	35.2	21.1106	35.2	0.86957	35.2	20.0554	35.2	24.8485	35.2	26.9784								722.947	2.22222	722.947	0.2	722.947	0.03125
35.25	59.8156	35.25	21.1106	35.25	1.01449	35.25	20.1662	35.25	24.8485	35.25	26.9784								723.947	2.22222	723.947	0.2	723.947	0.03125
35.3	60.0791	35.3	21.2024	35.3	0.86957	35.3	20.1662	35.3	25.0505	35.3	27.2594								724.947	2.25926	724.947	0.2	724.947	0.03125
35.35	60.2108	35.35	21.2942	35.35	0.86957	35.35	20.1662	35.35	25.0505	35.35	26.9784								725.946	2.25926	725.946	0.18333	725.946	0.03125
35.4	60.3426	35.4	21.4777	35.4	0.86957	35.4	20.277	35.4	25.2525	35.4	26.9784								726.946	2.25926	726.946	0.18333	726.946	0.03125
35.45	60.6061	35.45	21.5695	35.45	0.86957	35.45	20.3878	35.45	25.2525	35.45	26.9784								727.946	2.25926	727.946	0.2	727.946	0.03125
35.5	60.8696	35.5	21.6613	35.5	0.86957	35.5	20.3878	35.5	25.4546	35.5	26.9784								728.946	2.25926	728.946	0.2	728.946	1.73472e-15
35.55	61.0013	35.55	21.7531	35.55	1.01449	35.55	20.3878	35.55	25.6566	35.55	26.9784								729.945	2.25926	729.945	0.2	729.945	0.03125
35.6	61.2648	35.6	21.8449	35.6	0.86957	35.6	20.3878	35.6	25.6566	35.6	26.9784								730.945	2.25926	730.945	0.2	730.945	1.73472e-15
35.65	61.5283	35.65	21.9367	35.65	0.86957	35.65	20.4986	35.65	25.8586	35.65	26.9784								731.945	2.25926	731.945	0.2	731.945	1.73472e-15
35.7	61.7918	35.7	22.0284	35.7	0.86957	35.7	20.4986	35.7	25.8586	35.7	26.9784								732.945	2.25926	732.945	0.18333	732.945	1.73472e-15
35.75	61.9236	35.75	22.1202	35.75	1.01449	35.75	20.6094	35.75	26.0606	35.75	26.9784								733.944	2.2963	733.944	0.2	733.944	0.03125
35.8	62.0553	35.8	22.3038	35.8	1.01449	35.8	20.6094	35.8	26.0606	35.8	26.6974								734.944	2.25926	734.944	0.18333	734.944	1.73472e-15
35.85	62.4506	35.85	22.3956	35.85	0.86957	35.85	20.7202	35.85	25.8586	35.85	26.4164								735.944	2.2963	735.944	0.21667	735.944	0.03125
35.9	62.5823	35.9	22.4874	35.9	1.01449	35.9	20.7202	35.9	25.2525	35.9	22.763								736.944	2.2963	736.944	0.21667	736.944	0.03125
35.95	62.7141	35.95	22.4874	35.95	1.01449	35.95	20.831	35.95	24.6465	35.95	19.1097								737.943	2.2963	737.943	0.21667	737.943	0.03125
36	62.9776	36	22.7627	36	1.01449	36	20.831	36	24.6465	36	18.5477								738.943	2.2963	738.943	0.2	738.943	0.03125
36.05	63.2411	36.05	22.7627	36.05	1.01449	36.05	20.9418	36.05	24.6465	36.05	18.2666								739.943	2.33333	739.943	0.2	739.943	0.03125
36.1	63.3729	36.1	22.8545	36.1	1.01449	36.1	20.9418	36.1	24.6465	36.1	18.2666								740.943	2.33333	740.943	0.2	740.943	0.03125
36.15	63.6364	36.15	22.9463	36.15	1.01449	36.15	20.9418	36.15	24.8485	36.15	18.2666								741.942	2.2963	741.942	0.2	741.942	0.03125
36.2	63.8999	36.2	23.1299	36.2	1.01449	36.2	20.9418	36.2	24.8485	36.2	18.2666								742.942	2.2963	742.942	0.2	742.942	0.03125
36.25	64.0316	36.25	23.2217	36.25	1.01449	36.25	21.0526	36.25	24.8485	36.25	18.2666								743.942	2.33333	743.942	0.2	743.942	0.03125
36.3	64.2951	36.3	23.3134	36.3	1.01449	36.3	21.1634	36.3	24.8485	36.3	18.2666								744.942	2.33333	744.942	0.2	744.942	1.73472e-15
36.35	64.5586	36.35	23.4052	36.35	1.01449	36.35	21.1634	36.35	25.0505	36.35	18.2666								745.941	2.33333	745.941	0.2	745.941	1.73472e-15
36.4	64.6904	36.4	23.497	36.4	1.01449	36.4	21.1634	36.4	25.0505	36.4	17.9856								746.941	2.33333	746.941	0.2	746.941	0.03125
36.45	64.9539	36.45	23.5888	36.45	1.01449	36.45	21.2742	36.45	25.2525	36.45	17.1425								747.941	2.2963	747.941	0.2	747.941	1.73472e-15
36.5	65.2174	36.5	23.7724	36.5	1.01449	36.5	21.2742	36.5	25.2525	36.5	16.8615								748.941	2.37037	748.941	0.21667	748.941	0.03125
36.55	65.3491	36.55	23.8642	36.55	1.01449	36.55	21.385	36.55	25.4546	36.55	16.5805								749.94	2.37037	749.94	0.21667	749.94	0.03125
36.6	65.4809	36.6	23.9559	36.6	1.01449	36.6	21.385	36.6	25.6566	36.6	16.5805								750.94	2.37037	750.94	0.21667	750.94	0.03125
36.65	65.8761	36.65	24.1395	36.65	1.01449	36.65	21.385	36.65	25.6566	36.65	16.5805								751.94	2.37037	751.94	0.21667	751.94	0.03125
36.7	66.0079	36.7	24.2313	36.7	1.01449	36.7	21.4958	36.7	25.6566	36.7	16.5805								752.94	2.37037	752.94	0.2	752.94	0.03125
36.75	66.1397	36.75	24.2313	36.75	1.01449	36.75	21.4958	36.75	25.4546	36.75	16.5805								753.939	2.37037	753.939	0.21667	753.939	1.73472e-15
36.8	66.4032	36.8	24.4149	36.8	1.01449	36.8	21.6066	36.8	25.6566	36.8	16.5805								754.939	2.37037	754.939	0.21667	754.939	0.03125
36.85	66.6667	36.85	24.5067	36.85	1.01449	36.85	21.6066	36.85	25.6566	36.85	16.5805								755.939	2.37037	755.939	0.21667	755.939	1.73472e-15
36.9	66.7984	36.9	24.5984	36.9	1.01449	36.9	21.7174	36.9	25.6566	36.9	16.5805								756.939	2.37037	756.939	0.21667	756.939	1.73472e-15
36.95	66.9302	36.95	24.6902	36.95	1.01449	36.95	21.7174	36.95	25.8586	36.95	16.5805								757.938	2.37037	757.938	0.2	757.938	1.73472e-15
37	67.1937	37	24.8738	37	1.01449	37	21.7174	37	26.0606	37	16.8615								758.938	2.37037	758.938	0.2	758.938	1.73472e-15
37.05	67.5889	37.05	24.9656	37.05	1.01449	37.05	21.8283	37.05	26.0606	37.05	16.8615								759.938	2.37037	759.938	0.21667	759.938	1.73472e-15
37.1	67.5889	37.1	25.0574	37.1	1.01449	37.1	21.9391	37.1	26.2626	37.1	16.8615								760.938	2.37037	760.938	0.21667	760.938	1.73472e-15
37.15	67.8524	37.15	25.1491	37.15	1.01449	37.15	21.9391	37.15	26.4646	37.15	16.8615								761.938	2.37037	761.938	0.21667	761.938	1.73472e-15
37.2	68.1159	37.2	25.3327	37.2	1.01449	37.2	21.9391	37.2	26.6667	37.2	16.8615								762.937	2.44444	762.937	0.21667	762.937	0.03125
37.25	68.3795	37.25	25.4245	37.25	1.01449	37.25	22.0499	37.25	26.6667	37.25	16.8615								763.937	2.44444	763.937	0.21667	763.937	0.03125
37.3	68.5112	37.3	25.5163	37.3	1.01449	37.3	22.0499	37.3	26.8687	37.3	17.1425								764.937	2.44444	764.937	0.21667	764.937	0.03125
37.35	68.7747	37.35	25.6081	37.35	1.01449	37.35	22.0499	37.35	27.0707	37.35	17.1425								765.937	2.44444	765.937	0.21667	765.937	0.03125
37.4	68.9065	37.4	25.7917	37.4	1.01449	37.4	22.0499	37.4	27.0707	37.4	17.1425								766.936	2.44444	766.936	0.21667	766.936	0.03125
37.45	69.3017	37.45	25.8834	37.45	1.01449	37.45	22.1607	37.45	27.0707	37.45	17.1425								767.936	2.44444	767.936	0.21667	767.936	1.73472e-15
37.5	69.4335	37.5	25.9752	37.5	1.01449	37.5	22.1607	37.5	27.2727	37.5	17.1425								768.936	2.44444	768.936	0.21667	768.936	1.73472e-15
37.55	69.5652	37.55	26.067	37.55	1.01449	37.55	22.2715	37.55	27.2727	37.55	17.1425								769.936	2.44444	769.936	0.21667	769.936	1.73472e-15
37.6	69.8287	37.6	26.2506	37.6	1.01449	37.6	22.3823	37.6	27.4748	37.6	17.4236								770.935	2.44444	770.935	0.21667	770.935	1.73472e-15
37.65	70.0922	37.65	26.3424	37.65	1.01449	37.65	22.3823	37.65	27.6768	37.65	17.4236								771.935	2.44444	771.935	0.21667	771.935	1.73472e-15
37.7	70.3557	37.7	26.4341	37.7	1.01449	37.7	22.3823	37.7	27.6768	37.7	17.4236								772.935	2.48148	772.935	0.23333	772.935	0.03125
37.75	70.4875	37.75	26.5259	37.75	1.01449	37.75	22.4931	37.75	27.8788	37.75	17.4236								773.935	2.48148	773.935	0.23333	773.935	0.03125
37.8	70.6192	37.8	26.7095	37.8	1.15942	37.8	22.4931	37.8	28.0808	37.8	17.4236								774.934	2.48148	774.934	0.23333	774.934	0.03125
37.85	71.0145	37.85	26.8013	37.85	1.15942	37.85	22.6039	37.85	28.0808	37.85	17.4236								775.934	2.48148	775.934	0.23333	775.934	0.03125
37.9	71.278	37.9	26.8931	37.9	1.01449	37.9	22.6039	37.9	28.2828	37.9	17.7046								776.934	2.48148	776.934	0.23333	776.934	0.03125
37.95	71.4098	37.95	26.9849	37.95	1.15942	37.95	22.7147	37.95	28.4849	37.95	17.7046								777.934	2.48148	777.934	0.21667	777.934	0.03125
38	71.6732	38	27.1684	38	1.15942	38	22.7147	38	28.4849	38	17.7046								778.933	2.48148	778.933	0.23333	778.933	0.03125
38.05	72.0685	38.05	27.2602	38.05	1.15942	38.05	22.7147	38.05	28.6869	38.05	17.7046								779.933	2.48148	779.933	0.23333	779.933	0.03125
38.1	72.2003	38.1	27.352	38.1	1.15942	38.1	22.8255	38.1	28.6869	38.1	17.7046								780.933	2.48148	780.933	0.23333	780.933	0.03125
38.15	72.4638	38.15	27.4438	38.15	1.01449	38.15	22.8255	38.15	28.8889	38.15	17.7046								781.933	2.48148	781.933	0.21667	781.933	0.03125
38.2	72.7273	38.2	27.6273	38.2	1.01449	38.2	22.8255	38.2	29.0909	38.2	17.7046								782.932	2.51852	782.932	0.23333	782.932	1.73472e-15
38.25	72.9908	38.25	27.7191	38.25	1.15942	38.25	22.9363	38.25	29.0909	38.25	17.7046								783.932	2.48148	783.932	0.23333	783.932	1.73472e-15
38.3	73.2543	38.3	27.8109	38.3	1.01449	38.3	23.0471	38.3	29.2929	38.3	17.7046								784.932	2.51852	784.932	0.25	784.932	0.03125
38.35	73.5178	38.35	27.9945	38.35	1.01449	38.35	23.0471	38.35	29.4949	38.35	17.7046								785.932	2.55556	785.932	0.23333	785.932	0.03125
38.4	73.7813	38.4	28.0863	38.4	1.15942	38.4	23.0471	38.4	29.4949	38.4	17.7046								786.931	2.55556	786.931	0.25	786.931	0.03125
38.45	74.1766	38.45	28.1781	38.45	1.01449	38.45	23.1579	38.45	29.697	38.45	17.7046								787.931	2.55556	787.931	0.25	787.931	0.03125
38.5	74.44	38.5	28.2699	38.5	1.01449	38.5	23.1579	38.5	29.899	38.5	17.7046								788.931	2.55556	788.931	0.25	788.931	0.03125
38.55	74.5718	38.55	28.3616	38.55	1.15942	38.55	23.1579	38.55	29.899	38.55	17.7046								789.931	2.55556	789.931	0.23333	789.931	0.03125
38.6	74.8353	38.6	28.5452	38.6	1.15942	38.6	23.2687	38.6	30.101	38.6	17.7046								790.93	2.55556	790.93	0.23333	790.93	0.03125
38.65	75.2306	38.65	28.7288	38.65	1.15942	38.65	23.2687	38.65	30.303	38.65	17.7046								791.93	2.55556	791.93	0.23333	791.93	1.73472e-15
38.7	75.4941	38.7	28.8206	38.7	1.15942	38.7	23.2687	38.7	30.303	38.7	17.7046								792.93	2.55556	792.93	0.23333	792.93	0.03125
38.75	75.7576	38.75	28.8206	38.75	1.15942	38.75	23.3795	38.75	30.5051	38.75	17.7046								793.93	2.55556	793.93	0.23333	793.93	1.73472e-15
38.8	76.0211	38.8	29.0041	38.8	1.15942	38.8	23.4903	38.8	30.5051	38.8	17.7046								794.929	2.55556	794.929	0.23333	794.929	1.73472e-15
38.85	76.4163	38.85	29.0959	38.85	1.15942	38.85	23.4903	38.85	30.7071	38.85	17.7046								795.929	2.55556	795.929	0.23333	795.929	1.73472e-15
38.9	76.5481	38.9	29.1877	38.9	1.15942	38.9	23.4903	38.9	30.9091	38.9	17.4236								796.929	2.55556	796.929	0.23333	796.929	1.73472e-15
38.95	76.8116	38.95	29.2795	38.95	1.15942	38.95	23.6011	38.95	31.1111	38.95	17.4236								797.929	2.55556	797.929	0.23333	797.929	1.73472e-15
39	77.2069	39	29.5548	39	1.01449	39	23.6011	39	31.1111	39	17.4236								798.928	2.59259	798.928	0.25	798.928	0.03125
39.05	77.6021	39.05	29.5548	39.05	1.15942	39.05	23.7119	39.05	31.3131	39.05	17.1425								799.928	2.59259	799.928	0.25	799.928	0.03125
39.1	77.7339	39.1	29.6466	39.1	1.15942	39.1	23.7119	39.1	31.3131	39.1	17.1425								800.928	2.59259	800.928	0.25	800.928	0.03125
39.15	77.9974	39.15	29.8302	39.15	1.15942	39.15	23.7119	39.15	31.5151	39.15	17.1425								801.928	2.59259	801.928	0.23333	801.928	0.03125
39.2	78.3926	39.2	30.0138	39.2	1.15942	39.2	23.7119	39.2	31.7172	39.2	17.1425								802.927	2.59259	802.927	0.25	802.927	0.03125
39.25	78.6561	39.25	30.0138	39.25	1.15942	39.25	23.9335	39.25	31.7172	39.25	17.1425								803.927	2.59259	803.927	0.25	803.927	0.03125
39.3	78.9196	39.3	30.1973	39.3	1.15942	39.3	23.9335	39.3	31.7172	39.3	17.1425								804.927	2.59259	804.927	0.25	804.927	0.03125
39.35	79.1831	39.35	30.2891	39.35	1.15942	39.35	23.9335	39.35	31.9192	39.35	17.1425								805.927	2.59259	805.927	0.23333	805.927	1.73472e-15
39.4	79.4466	39.4	30.4727	39.4	1.15942	39.4	23.9335	39.4	31.9192	39.4	17.1425								806.927	2.62963	806.927	0.23333	806.927	1.73472e-15
39.45	79.8419	39.45	30.5645	39.45	1.15942	39.45	24.0443	39.45	31.7172	39.45	17.1425								807.926	2.62963	807.926	0.23333	807.926	1.73472e-15
39.5	80.2371	39.5	30.6563	39.5	1.15942	39.5	24.0443	39.5	31.7172	39.5	17.1425								808.926	2.62963	808.926	0.23333	808.926	1.73472e-15
39.55	80.3689	39.55	30.748	39.55	1.15942	39.55	24.1551	39.55	31.7172	39.55	17.1425								809.926	2.66667	809.926	0.25	809.926	0.03125
39.6	80.6324	39.6	30.9316	39.6	1.15942	39.6	24.1551	39.6	31.9192	39.6	17.1425								810.926	2.62963	810.926	0.23333	810.926	1.73472e-15
39.65	81.1594	39.65	31.0234	39.65	1.15942	39.65	24.2659	39.65	31.9192	39.65	17.1425								811.925	2.66667	811.925	0.25	811.925	0.03125
39.7	81.4229	39.7	31.1152	39.7	1.15942	39.7	24.2659	39.7	32.1212	39.7	16.8615								812.925	2.66667	812.925	0.25	812.925	0.03125
39.75	81.5547	39.75	31.207	39.75	1.15942	39.75	24.3767	39.75	32.3232	39.75	16.8615								813.925	2.66667	813.925	0.25	813.925	0.03125
39.8	81.9499	39.8	31.4823	39.8	1.15942	39.8	24.3767	39.8	32.3232	39.8	16.8615								814.925	2.66667	814.925	0.25	814.925	0.03125
39.85	82.3452	39.85	31.5741	39.85	1.15942	39.85	24.3767	39.85	32.3232	39.85	17.1425								815.924	2.66667	815.924	0.25	815.924	0.03125
39.9	82.6087	39.9	31.5741	39.9	1.15942	39.9	24.4875	39.9	32.5252	39.9	17.1425								816.924	2.66667	816.924	0.25	816.924	0.03125
39.95	82.7404	39.95	31.6659	39.95	1.15942	39.95	24.4875	39.95	32.7273	39.95	17.1425								817.924	2.66667	817.924	0.25	817.924	0.03125
40	83.004	40	31.9413	40	1.15942	40	24.4875	40	32.7273	40	17.1425								818.924	2.66667	818.924	0.25	818.924	1.73472e-15
40.05	83.3992	40.05	31.9413	40.05	1.15942	40.05	24.5983	40.05	32.9293	40.05	17.1425								819.923	2.66667	819.923	0.25	819.923	0.03125
40.1	83.531	40.1	32.033	40.1	1.15942	40.1	24.7091	40.1	31.7172	40.1	17.1425								820.923	2.7037	820.923	0.26667	820.923	0.03125
40.15	83.9262	40.15	32.2166	40.15	1.15942	40.15	24.7091	40.15	30.5051	40.15	17.1425								821.923	2.7037	821.923	0.25	821.923	1.73472e-15
40.2	84.1897	40.2	32.4002	40.2	1.15942	40.2	24.7091	40.2	30.5051	40.2	17.1425								822.923	2.7037	822.923	0.26667	822.923	0.03125
40.25	84.585	40.25	32.492	40.25	1.15942	40.25	24.8199	40.25	30.5051	40.25	17.1425								823.922	2.7037	823.922	0.25	823.922	0.03125
40.3	84.8485	40.3	32.5838	40.3	1.15942	40.3	24.8199	40.3	30.5051	40.3	17.1425								824.922	2.74074	824.922	0.26667	824.922	0.03125
40.35	85.112	40.35	32.6755	40.35	1.15942	40.35	24.8199	40.35	30.7071	40.35	17.1425								825.922	2.74074	825.922	0.26667	825.922	0.03125
40.4	85.5072	40.4	32.8591	40.4	1.01449	40.4	24.9307	40.4	30.7071	40.4	17.1425								826.922	2.74074	826.922	0.25	826.922	0.03125
40.45	85.9025	40.45	32.9509	40.45	1.15942	40.45	24.9307	40.45	30.9091	40.45	17.1425								827.921	2.74074	827.921	0.25	827.921	0.03125
40.5	86.166	40.5	33.0427	40.5	1.15942	40.5	24.9307	40.5	30.9091	40.5	17.1425								828.921	2.74074	828.921	0.25	828.921	0.03125
40.55	86.4295	40.55	33.1345	40.55	1.15942	40.55	25.0416	40.55	31.1111	40.55	17.1425								829.921	2.74074	829.921	0.25	829.921	0.03125
40.6	86.693	40.6	33.318	40.6	1.15942	40.6	25.0416	40.6	31.1111	40.6	17.1425								830.921	2.74074	830.921	0.25	830.921	0.03125
40.65	87.22	40.65	33.4098	40.65	1.15942	40.65	25.1523	40.65	31.3131	40.65	17.1425								831.92	2.74074	831.92	0.25	831.92	1.73472e-15
40.7	87.4835	40.7	33.5016	40.7	1.15942	40.7	25.1523	40.7	31.3131	40.7	17.1425								832.92	2.77778	832.92	0.26667	832.92	0.0625
40.75	87.6153	40.75	33.5934	40.75	1.15942	40.75	25.1523	40.75	31.5151	40.75	17.1425								833.92	2.74074	833.92	0.25	833.92	1.73472e-15
40.8	88.0105	40.8	33.8687	40.8	1.15942	40.8	25.2632	40.8	31.7172	40.8	17.1425								834.92	2.77778	834.92	0.26667	834.92	0.03125
40.85	88.5375	40.85	33.9605	40.85	1.15942	40.85	25.2632	40.85	31.7172	40.85	17.1425								835.919	2.81481	835.919	0.26667	835.919	0.03125
40.9	88.6693	40.9	33.9605	40.9	1.15942	40.9	25.374	40.9	31.7172	40.9	17.1425								836.919	2.81481	836.919	0.26667	836.919	0.03125
40.95	88.9328	40.95	34.0523	40.95	1.15942	40.95	25.374	40.95	31.9192	40.95	17.1425								837.919	2.81481	837.919	0.26667	837.919	0.03125
41	89.3281	41	34.3277	41	1.15942	41	25.374	41	31.5151	41	17.4236								838.919	2.81481	838.919	0.26667	838.919	0.03125
41.05	89.8551	41.05	34.4195	41.05	1.15942	41.05	25.4848	41.05	30.7071	41.05	17.1425								839.918	2.81481	839.918	0.26667	839.918	0.03125
41.1	89.9868	41.1	34.4195	41.1	1.15942	41.1	25.5956	41.1	30.5051	41.1	17.4236								840.918	2.81481	840.918	0.26667	840.918	0.03125
41.15	90.3821	41.15	34.603	41.15	1.15942	41.15	25.5956	41.15	30.7071	41.15	17.4236								841.918	2.81481	841.918	0.26667	841.918	1.73472e-15
41.2	90.6456	41.2	34.7866	41.2	1.15942	41.2	25.5956	41.2	30.7071	41.2	17.4236								842.918	2.81481	842.918	0.25	842.918	1.73472e-15
41.25	91.0408	41.25	34.8784	41.25	1.15942	41.25	25.7064	41.25	30.7071	41.25	17.4236								843.917	2.81481	843.917	0.25	843.917	1.73472e-15
41.3	91.3043	41.3	34.9702	41.3	1.15942	41.3	25.8172	41.3	30.7071	41.3	17.4236								844.917	2.81481	844.917	0.25	844.917	1.73472e-15
41.35	91.6996	41.35	35.1537	41.35	1.15942	41.35	25.8172	41.35	30.9091	41.35	17.4236								845.917	2.85185	845.917	0.26667	845.917	0.03125
41.4	91.9631	41.4	35.2455	41.4	1.15942	41.4	25.8172	41.4	31.1111	41.4	17.4236								846.917	2.81481	846.917	0.25	846.917	1.73472e-15
41.45	92.4901	41.45	35.4291	41.45	1.15942	41.45	25.928	41.45	31.1111	41.45	17.4236								847.917	2.85185	847.917	0.26667	847.917	0.03125
41.5	92.7536	41.5	35.5209	41.5	1.15942	41.5	25.928	41.5	31.3131	41.5	17.4236								848.916	2.85185	848.916	0.26667	848.916	0.03125
41.55	93.0171	41.55	35.6127	41.55	1.15942	41.55	25.928	41.55	31.3131	41.55	17.4236								849.916	2.85185	849.916	0.26667	849.916	0.03125
41.6	93.2806	41.6	35.7045	41.6	1.15942	41.6	26.0388	41.6	31.5151	41.6	17.4236								850.916	2.88889	850.916	0.26667	850.916	0.03125
41.65	93.8076	41.65	35.9798	41.65	1.15942	41.65	26.0388	41.65	31.7172	41.65	17.4236								851.916	2.85185	851.916	0.26667	851.916	0.03125
41.7	94.0712	41.7	36.0716	41.7	1.15942	41.7	26.1496	41.7	31.7172	41.7	17.4236								852.915	2.88889	852.915	0.26667	852.915	0.03125
41.75	94.2029	41.75	36.0716	41.75	1.15942	41.75	26.1496	41.75	31.9192	41.75	17.4236								853.915	2.88889	853.915	0.26667	853.915	0.03125
41.8	94.5982	41.8	36.3469	41.8	1.15942	41.8	26.2604	41.8	32.1212	41.8	17.4236								854.915	2.88889	854.915	0.26667	854.915	1.73472e-15
41.85	95.1252	41.85	36.5305	41.85	1.15942	41.85	26.2604	41.85	32.1212	41.85	17.4236								855.915	2.88889	855.915	0.26667	855.915	1.73472e-15
41.9	95.3887	41.9	36.5305	41.9	1.15942	41.9	26.3712	41.9	32.3232	41.9	17.7046								856.914	2.92593	856.914	0.28333	856.914	0.03125
41.95	95.6522	41.95	36.6223	41.95	1.15942	41.95	26.3712	41.95	32.5252	41.95	17.7046								857.914	2.92593	857.914	0.28333	857.914	0.03125
42	96.0474	42	36.8977	42	1.15942	42	26.3712	42	32.5252	42	17.7046								858.914	2.92593	858.914	0.26667	858.914	0.03125
42.05	96.4427	42.05	36.9894	42.05	1.15942	42.05	26.3712	42.05	32.7273	42.05	17.7046								859.914	2.92593	859.914	0.28333	859.914	0.03125
42.1	96.7062	42.1	37.0812	42.1	1.15942	42.1	26.482	42.1	32.9293	42.1	17.7046								860.913	2.92593	860.913	0.28333	860.913	0.03125
42.15	96.9697	42.15	37.2648	42.15	1.15942	42.15	26.482	42.15	32.9293	42.15	17.7046								861.913	2.92593	861.913	0.26667	861.913	0.03125
42.2	97.3649	42.2	37.4484	42.2	1.15942	42.2	26.5928	42.2	33.1313	42.2	17.7046								862.913	2.92593	862.913	0.26667	862.913	0.03125
42.25	97.7602	42.25	37.5402	42.25	1.15942	42.25	26.7036	42.25	33.1313	42.25	17.7046								863.913	2.92593	863.913	0.26667	863.913	0.03125
42.3	98.1555	42.3	37.6319	42.3	1.15942	42.3	26.7036	42.3	33.3333	42.3	17.7046								864.912	2.96296	864.912	0.26667	864.912	0.03125
42.35	98.419	42.35	37.8155	42.35	1.15942	42.35	26.7036	42.35	33.5354	42.35	17.7046								865.912	2.92593	865.912	0.26667	865.912	0.03125
42.4	98.6825	42.4	37.9991	42.4	1.15942	42.4	26.7036	42.4	33.5354	42.4	17.7046								866.912	2.96296	866.912	0.26667	866.912	1.73472e-15
42.45	99.2095	42.45	38.0909	42.45	1.15942	42.45	26.8144	42.45	33.5354	42.45	17.9856								867.912	2.96296	867.912	0.26667	867.912	0.03125
42.5	99.473	42.5	38.1827	42.5	1.15942	42.5	26.9252	42.5	33.7374	42.5	17.7046								868.911	3	868.911	0.28333	868.911	0.03125
42.55	99.7365	42.55	38.3662	42.55	1.15942	42.55	26.9252	42.55	33.9394	42.55	17.9856								869.911	2.96296	869.911	0.26667	869.911	1.73472e-15
42.6	100.132	42.6	38.458	42.6	1.15942	42.6	26.9252	42.6	33.9394	42.6	17.9856								870.911	3	870.911	0.28333	870.911	0.03125
42.65	100.527	42.65	38.6416	42.65	1.15942	42.65	27.036	42.65	34.1414	42.65	17.9856								871.911	3	871.911	0.28333	871.911	0.03125
42.7	100.922	42.7	38.7334	42.7	1.01449	42.7	27.036	42.7	34.1414	42.7	17.9856								872.91	3	872.91	0.28333	872.91	0.03125
42.75	101.186	42.75	38.8252	42.75	1.01449	42.75	27.1468	42.75	34.3434	42.75	17.9856								873.91	3	873.91	0.28333	873.91	0.03125
42.8	101.449	42.8	39.1005	42.8	1.15942	42.8	27.1468	42.8	34.5455	42.8	17.9856								874.91	3	874.91	0.28333	874.91	0.03125
42.85	102.108	42.85	39.2841	42.85	1.15942	42.85	27.1468	42.85	34.7475	42.85	17.9856								875.91	3.03704	875.91	0.26667	875.91	0.03125
42.9	102.24	42.9	39.3759	42.9	1.15942	42.9	27.2576	42.9	34.7475	42.9	17.9856								876.909	3	876.909	0.26667	876.909	0.03125
42.95	102.503	42.95	39.4676	42.95	1.15942	42.95	27.2576	42.95	34.9495	42.95	17.9856								877.909	3.03704	877.909	0.26667	877.909	0.03125
43	103.03	43	39.6512	43	1.15942	43	27.2576	43	34.9495	43	17.9856								878.909	3.03704	878.909	0.26667	878.909	0.03125
43.05	103.426	43.05	39.743	43.05	1.15942	43.05	27.3684	43.05	34.9495	43.05	17.7046								879.909	3.03704	879.909	0.26667	879.909	1.73472e-15
43.1	103.689	43.1	39.9266	43.1	1.15942	43.1	27.4792	43.1	35.1515	43.1	17.7046								880.908	3.07407	880.908	0.28333	880.908	0.03125
43.15	104.084	43.15	40.0184	43.15	1.15942	43.15	27.4792	43.15	35.3535	43.15	17.7046								881.908	3.07407	881.908	0.28333	881.908	0.03125
43.2	104.48	43.2	40.2019	43.2	1.15942	43.2	27.4792	43.2	35.5556	43.2	16.8615								882.908	3.07407	882.908	0.28333	882.908	0.03125
43.25	104.875	43.25	40.2937	43.25	1.15942	43.25	27.59	43.25	35.5556	43.25	14.3323								883.908	3.07407	883.908	0.28333	883.908	0.03125
43.3	105.138	43.3	40.4773	43.3	1.15942	43.3	27.59	43.3	35.5556	43.3	14.0513								884.907	3.07407	884.907	0.28333	884.907	0.03125
43.35	105.534	43.35	40.6609	43.35	1.15942	43.35	27.59	43.35	35.9596	43.35	13.7702								885.907	3.07407	885.907	0.28333	885.907	0.03125
43.4	105.929	43.4	40.8444	43.4	1.15942	43.4	27.59	43.4	35.9596	43.4	13.7702								886.907	3.07407	886.907	0.28333	886.907	0.03125
43.45	106.324	43.45	40.9362	43.45	1.15942	43.45	27.7008	43.45	36.1616	43.45	13.4892								887.907	3.11111	887.907	0.28333	887.907	0.03125
43.5	106.719	43.5	41.1198	43.5	1.15942	43.5	27.7008	43.5	36.1616	43.5	13.4892								888.906	3.11111	888.906	0.28333	888.906	0.03125
43.55	106.983	43.55	41.2116	43.55	1.15942	43.55	27.8116	43.55	36.3636	43.55	13.2082								889.906	3.11111	889.906	0.26667	889.906	1.73472e-15
43.6	107.246	43.6	41.3951	43.6	1.15942	43.6	27.8116	43.6	36.5657	43.6	12.9272								890.906	3.11111	890.906	0.26667	890.906	0.03125
43.65	107.905	43.65	41.4869	43.65	1.15942	43.65	27.8116	43.65	36.5657	43.65	12.6461								891.906	3.11111	891.906	0.26667	891.906	1.73472e-15
43.7	108.169	43.7	41.6705	43.7	1.15942	43.7	27.9224	43.7	36.7677	43.7	12.6461								892.906	3.14815	892.906	0.28333	892.906	0.03125
43.75	108.432	43.75	41.7623	43.75	1.15942	43.75	27.9224	43.75	36.9697	43.75	12.3651								893.905	3.11111	893.905	0.26667	893.905	1.73472e-15
43.8	108.827	43.8	41.8541	43.8	1.15942	43.8	28.0332	43.8	37.1717	43.8	12.3651								894.905	3.14815	894.905	0.28333	894.905	0.03125
43.85	109.354	43.85	42.1294	43.85	1.15942	43.85	28.0332	43.85	37.1717	43.85	12.3651								895.905	3.14815	895.905	0.28333	895.905	0.03125
43.9	109.618	43.9	42.2212	43.9	1.15942	43.9	28.144	43.9	37.1717	43.9	12.3651								896.905	3.14815	896.905	0.28333	896.905	0.03125
43.95	109.881	43.95	42.313	43.95	1.15942	43.95	28.144	43.95	37.3737	43.95	12.0841								897.904	3.14815	897.904	0.28333	897.904	0.03125
44	110.277	44	42.5883	44	1.15942	44	28.144	44	37.5758	44	12.0841								898.904	3.14815	898.904	0.28333	898.904	0.03125
44.05	110.804	44.05	42.6801	44.05	1.15942	44.05	28.2549	44.05	37.7778	44.05	12.0841								899.904	3.14815	899.904	0.28333	899.904	0.03125
44.1	110.935	44.1	42.7719	44.1	1.15942	44.1	28.3656	44.1	37.7778	44.1	12.0841								900.904	3.18519	900.904	0.28333	900.904	0.03125
44.15	111.331	44.15	42.8637	44.15	1.15942	44.15	28.3656	44.15	37.9798	44.15	12.0841								901.903	3.18519	901.903	0.28333	901.903	0
44.2	111.726	44.2	43.139	44.2	1.15942	44.2	28.3656	44.2	38.1818	44.2	12.0841								902.903	3.18519	902.903	0.28333	902.903	0.03125
44.25	112.121	44.25	43.2308	44.25	1.15942	44.25	28.4764	44.25	38.1818	44.25	11.8031								903.903	3.22222	903.903	0.3	903.903	0.03125
44.3	112.516	44.3	43.3226	44.3	1.15942	44.3	28.4764	44.3	38.3838	44.3	11.8031								904.903	3.18519	904.903	0.28333	904.903	0
44.35	112.78	44.35	43.5062	44.35	1.15942	44.35	28.4764	44.35	38.5859	44.35	11.8031								905.902	3.22222	905.902	0.28333	905.902	0.03125
44.4	113.175	44.4	43.598	44.4	1.15942	44.4	28.4764	44.4	38.5859	44.4	11.8031								906.902	3.22222	906.902	0.3	906.902	0.03125
44.45	113.702	44.45	43.7816	44.45	1.15942	44.45	28.5873	44.45	38.7879	44.45	11.8031								907.902	3.22222	907.902	0.3	907.902	0.03125
44.5	113.966	44.5	43.9651	44.5	1.15942	44.5	28.5873	44.5	38.9899	44.5	11.8031								908.902	3.22222	908.902	0.28333	908.902	0.03125
44.55	114.229	44.55	44.0569	44.55	1.15942	44.55	28.6981	44.55	38.9899	44.55	11.8031								909.901	3.22222	909.901	0.28333	909.901	0.03125
44.6	114.625	44.6	44.2405	44.6	1.15942	44.6	28.6981	44.6	39.1919	44.6	11.8031								910.901	3.22222	910.901	0.28333	910.901	0.03125
44.65	115.152	44.65	44.4241	44.65	1.15942	44.65	28.6981	44.65	39.3939	44.65	11.8031								911.901	3.22222	911.901	0.28333	911.901	0.03125
44.7	115.547	44.7	44.5158	44.7	1.15942	44.7	28.8089	44.7	39.3939	44.7	11.8031								912.901	3.25926	912.901	0.28333	912.901	0.03125
44.75	115.81	44.75	44.6076	44.75	1.15942	44.75	28.8089	44.75	39.596	44.75	11.8031								913.9	3.25926	913.9	0.28333	913.9	0.03125
44.8	116.074	44.8	44.883	44.8	1.15942	44.8	28.8089	44.8	39.798	44.8	11.8031								914.9	3.25926	914.9	0.28333	914.9	0
44.85	116.733	44.85	44.9748	44.85	1.15942	44.85	28.9197	44.85	39.798	44.85	11.8031								915.9	3.2963	915.9	0.3	915.9	0.0625
44.9	116.996	44.9	45.0665	44.9	1.15942	44.9	28.9197	44.9	40	44.9	11.8031								916.9	3.25926	916.9	0.28333	916.9	0
44.95	117.26	44.95	45.1583	44.95	1.15942	44.95	29.0305	44.95	40.202	44.95	11.8031								917.899	3.2963	917.899	0.3	917.899	0.03125
45	117.655	45	45.3419	45	1.15942	45	29.0305	45	40.404	45	11.8031								918.899	3.2963	918.899	0.3	918.899	0.03125
45.05	118.182	45.05	45.5255	45.05	1.15942	45.05	29.0305	45.05	40.404	45.05	11.8031								919.899	3.2963	919.899	0.3	919.899	0.03125
45.1	118.445	45.1	45.6173	45.1	1.15942	45.1	29.1413	45.1	40.6061	45.1	11.8031								920.899	3.2963	920.899	0.3	920.899	0.03125
45.15	118.841	45.15	45.8008	45.15	1.15942	45.15	29.1413	45.15	40.8081	45.15	11.8031								921.898	3.2963	921.898	0.28333	921.898	0.03125
45.2	119.236	45.2	45.9844	45.2	1.15942	45.2	29.1413	45.2	40.8081	45.2	11.8031								922.898	3.2963	922.898	0.28333	922.898	0.03125
45.25	119.631	45.25	46.0762	45.25	1.15942	45.25	29.2521	45.25	41.0101	45.25	11.8031								923.898	3.33333	923.898	0.28333	923.898	0.03125
45.3	120.026	45.3	46.2597	45.3	1.30435	45.3	29.2521	45.3	41.0101	45.3	11.8031								924.898	3.33333	924.898	0.28333	924.898	0
45.35	120.29	45.35	46.3515	45.35	1.30435	45.35	29.2521	45.35	41.4141	45.35	11.8031								925.897	3.33333	925.897	0.28333	925.897	0.03125
45.4	120.685	45.4	46.5351	45.4	1.30435	45.4	29.3629	45.4	41.4141	45.4	11.8031								926.897	3.33333	926.897	0.28333	926.897	0
45.45	121.212	45.45	46.6269	45.45	1.30435	45.45	29.3629	45.45	41.6162	45.45	12.0841								927.897	3.37037	927.897	0.3	927.897	0.03125
45.5	121.607	45.5	46.8105	45.5	1.30435	45.5	29.3629	45.5	41.6162	45.5	12.0841								928.897	3.33333	928.897	0.28333	928.897	0
45.55	121.871	45.55	46.9023	45.55	1.30435	45.55	29.4737	45.55	41.8182	45.55	12.0841								929.896	3.37037	929.896	0.3	929.896	0.03125
45.6	122.266	45.6	47.0858	45.6	1.30435	45.6	29.4737	45.6	42.0202	45.6	12.0841								930.896	3.37037	930.896	0.3	930.896	0.03125
45.65	122.793	45.65	47.2694	45.65	1.30435	45.65	29.4737	45.65	42.0202	45.65	12.0841								931.896	3.37037	931.896	0.3	931.896	0.03125
45.7	123.057	45.7	47.3612	45.7	1.15942	45.7	29.5845	45.7	42.2222	45.7	12.0841								932.896	3.37037	932.896	0.3	932.896	0.03125
45.75	123.32	45.75	47.453	45.75	1.30435	45.75	29.5845	45.75	42.2222	45.75	12.0841								933.896	3.40741	933.896	0.3	933.896	0.03125
45.8	123.715	45.8	47.7283	45.8	1.30435	45.8	29.5845	45.8	42.4242	45.8	12.0841								934.895	3.40741	934.895	0.28333	934.895	0.03125
45.85	124.242	45.85	47.9119	45.85	1.30435	45.85	29.5845	45.85	42.6263	45.85	12.0841								935.895	3.40741	935.895	0.28333	935.895	0.03125
45.9	124.506	45.9	48.0037	45.9	1.30435	45.9	29.6953	45.9	42.6263	45.9	12.0841								936.895	3.40741	936.895	0.28333	936.895	0.03125
45.95	124.769	45.95	48.0955	45.95	1.30435	45.95	29.6953	45.95	42.8283	45.95	12.0841								937.895	3.40741	937.895	0.28333	937.895	0
46	125.296	46	48.3708	46	1.30435	46	29.8061	46	42.8283	46	12.0841								938.894	3.44444	938.894	0.3	938.894	0.03125
46.05	125.823	46.05	48.4626	46.05	1.30435	46.05	29.8061	46.05	43.0303	46.05	12.0841								939.894	3.44444	939.894	0.3	939.894	0.03125
46.1	125.955	46.1	48.5544	46.1	1.30435	46.1	29.8061	46.1	43.0303	46.1	12.0841								940.894	3.44444	940.894	0.3	940.894	0.03125
46.15	126.35	46.15	48.6462	46.15	1.30435	46.15	29.8061	46.15	43.2323	46.15	12.3651								941.894	3.44444	941.894	0.3	941.894	0.03125
46.2	126.746	46.2	48.8297	46.2	1.30435	46.2	29.8061	46.2	43.4343	46.2	12.3651								942.893	3.44444	942.893	0.3	942.893	0.03125
46.25	127.141	46.25	49.0133	46.25	1.30435	46.25	29.9169	46.25	43.4343	46.25	12.3651								943.893	3.44444	943.893	0.3	943.893	0.03125
46.3	127.536	46.3	49.1051	46.3	1.30435	46.3	29.9169	46.3	43.6364	46.3	12.3651								944.893	3.44444	944.893	0.3	944.893	0.03125
46.35	127.931	46.35	49.2887	46.35	1.30435	46.35	30.0277	46.35	43.8384	46.35	12.0841								945.893	3.48148	945.893	0.3	945.893	0.03125
46.4	128.195	46.4	49.3805	46.4	1.30435	46.4	30.0277	46.4	43.8384	46.4	12.0841								946.892	3.48148	946.892	0.3	946.892	0.03125
46.45	128.722	46.45	49.4722	46.45	1.30435	46.45	30.1385	46.45	44.0404	46.45	12.3651								947.892	3.48148	947.892	0.3	947.892	0.03125
46.5	129.117	46.5	49.6558	46.5	1.30435	46.5	30.1385	46.5	44.0404	46.5	12.3651								948.892	3.48148	948.892	0.3	948.892	0.00488
46.55	129.381	46.55	49.7476	46.55	1.30435	46.55	30.1385	46.55	44.2424	46.55	12.3651								949.892	3.48148	949.892	0.28333	949.892	0.00728
46.6	129.776	46.6	49.9312	46.6	1.30435	46.6	30.1385	46.6	44.2424	46.6	12.3651								950.891	3.51852	950.891	0.31667	950.891	0.00488
46.65	130.303	46.65	50.1147	46.65	1.30435	46.65	30.1385	46.65	44.4444	46.65	12.3651								951.891	3.51852	951.891	0.3	951.891	0.00728
46.7	130.698	46.7	50.2065	46.7	1.30435	46.7	30.2493	46.7	44.4444	46.7	12.0841								952.891	3.51852	952.891	0.3	952.891	0.03125
46.75	130.962	46.75	50.2983	46.75	1.30435	46.75	30.2493	46.75	44.4444	46.75	12.0841								953.891	3.51852	953.891	0.3	953.891	0.03125
46.8	131.357	46.8	50.4819	46.8	1.30435	46.8	30.3601	46.8	44.4444	46.8	12.0841								954.89	3.51852	954.89	0.3	954.89	0.03125
46.85	131.884	46.85	50.6654	46.85	1.30435	46.85	30.3601	46.85	44.4444	46.85	12.0841								955.89	3.55556	955.89	0.3	955.89	0.03125
46.9	132.148	46.9	50.7572	46.9	1.15942	46.9	30.3601	46.9	44.6465	46.9	11.8031								956.89	3.55556	956.89	0.3	956.89	0.03125
46.95	132.411	46.95	50.849	46.95	1.15942	46.95	30.4709	46.95	44.6465	46.95	12.0841								957.89	3.55556	957.89	0.3	957.89	0.03125
47	132.675	47	51.1244	47	1.15942	47	30.4709	47	44.8485	47	12.0841								958.889	3.55556	958.889	0.3	958.889	0.03125
47.05	133.07	47.05	51.2161	47.05	1.15942	47.05	30.4709	47.05	45.0505	47.05	11.8031								959.889	3.55556	959.889	0.3	959.889	0.00488
47.1	133.333	47.1	51.3079	47.1	1.30435	47.1	30.4709	47.1	45.0505	47.1	11.8031								960.889	3.55556	960.889	0.3	960.889	0.00728
47.15	133.597	47.15	51.4915	47.15	1.15942	47.15	30.5817	47.15	45.2525	47.15	11.8031								961.889	3.55556	961.889	0.3	961.889	0.00248
47.2	133.992	47.2	51.6751	47.2	1.15942	47.2	30.5817	47.2	45.2525	47.2	11.8031								962.888	3.59259	962.888	0.31667	962.888	0.00728
47.25	134.35	47.25	51.8586	47.25	1.15942	47.25	30.6925	47.25	45.4545	47.25	11.8031								963.888	3.59259	963.888	0.3	963.888	0.03125
47.3	134.613	47.3	51.9504	47.3	1.15942	47.3	30.6925	47.3	45.6566	47.3	11.8031								964.888	3.59259	964.888	0.31667	964.888	0.03125
47.35	134.927	47.35	52.134	47.35	1.15942	47.35	30.6925	47.35	45.8586	47.35	11.8031								965.888	3.59259	965.888	0.3	965.888	0.03125
47.4	135.19	47.4	52.3176	47.4	1.15942	47.4	30.6925	47.4	45.8586	47.4	11.8031								966.887	3.62963	966.887	0.3	966.887	0.03125
47.45	135.434	47.45	52.5012	47.45	1.15942	47.45	30.8033	47.45	46.0606	47.45	11.8031								967.887	3.62963	967.887	0.3	967.887	0.03125
47.5	135.717	47.5	52.6847	47.5	1.15942	47.5	30.8033	47.5	46.2626	47.5	11.8031								968.887	3.62963	968.887	0.3	968.887	0.03125
47.55	135.98	47.55	52.7765	47.55	1.15942	47.55	30.8033	47.55	46.2626	47.55	11.8031								969.887	3.62963	969.887	0.3	969.887	0.03125
47.6	136.243	47.6	53.0519	47.6	1.15942	47.6	30.9141	47.6	46.4646	47.6	11.8031								970.886	3.62963	970.886	0.3	970.886	0.03125
47.65	136.57	47.65	53.2354	47.65	1.15942	47.65	30.9141	47.65	46.6667	47.65	11.8031								971.886	3.62963	971.886	0.3	971.886	0.03125
47.7	137.001	47.7	53.3272	47.7	1.15942	47.7	30.9141	47.7	46.6667	47.7	11.8031								972.886	3.62963	972.886	0.3	972.886	0.03125
47.75	137.389	47.75	53.5108	47.75	1.15942	47.75	30.9141	47.75	46.8687	47.75	11.8031								973.886	3.62963	973.886	0.3	973.886	0.03125
47.8	137.696	47.8	53.7861	47.8	1.15942	47.8	31.0249	47.8	47.0707	47.8	11.8031								974.885	3.66667	974.885	0.31667	974.885	0.00488
47.85	138.151	47.85	53.9697	47.85	1.15942	47.85	31.0249	47.85	47.2727	47.85	11.8031								975.885	3.62963	975.885	0.3	975.885	0.00728
47.9	138.512	47.9	54.0615	47.9	1.15942	47.9	31.0249	47.9	47.2727	47.9	11.8031								976.885	3.66667	976.885	0.31667	976.885	0.00728
47.95	138.94	47.95	54.1533	47.95	1.15942	47.95	31.1357	47.95	47.4748	47.95	11.8031								977.885	3.66667	977.885	0.31667	977.885	0.00969
48	139.248	48	54.4286	48	1.15942	48	31.1357	48	47.6768	48	12.0841								978.885	3.7037	978.885	0.3	978.885	0.00728
48.05	139.555	48.05	54.704	48.05	1.15942	48.05	31.1357	48.05	47.6768	48.05	11.8031								979.884	3.7037	979.884	0.3	979.884	0.03125
48.1	139.863	48.1	54.7958	48.1	1.30435	48.1	31.2465	48.1	47.6768	48.1	12.0841								980.884	3.7037	980.884	0.3	980.884	0.03125
48.15	140.144	48.15	54.9793	48.15	1.15942	48.15	31.2465	48.15	47.8788	48.15	12.0841								981.884	3.7037	981.884	0.3	981.884	0.03125
48.2	140.425	48.2	55.3465	48.2	1.15942	48.2	31.2465	48.2	48.0808	48.2	12.0841								982.884	3.7037	982.884	0.3	982.884	0.03125
48.25	140.906	48.25	55.4383	48.25	1.15942	48.25	31.3573	48.25	48.0808	48.25	12.0841								983.883	3.7037	983.883	0.3	983.883	0.03125
48.3	141.026	48.3	55.6218	48.3	1.15942	48.3	31.3573	48.3	48.2828	48.3	12.0841								984.883	3.74074	984.883	0.31667	984.883	0.03129
48.35	141.321	48.35	55.8054	48.35	1.15942	48.35	31.3573	48.35	48.4849	48.35	11.8031								985.883	3.74074	985.883	0.31667	985.883	0.03129
48.4	141.775	48.4	55.989	48.4	1.15942	48.4	31.3573	48.4	48.2828	48.4	11.8031								986.883	3.74074	986.883	0.31667	986.883	0.00728
48.45	141.896	48.45	56.1726	48.45	1.30435	48.45	31.4681	48.45	48.2828	48.45	12.0841								987.882	3.74074	987.882	0.31667	987.882	0.00728
48.5	142.177	48.5	56.3561	48.5	1.30435	48.5	31.4681	48.5	48.4849	48.5	11.8031								988.882	3.74074	988.882	0.31667	988.882	0.00969
48.55	142.578	48.55	56.5397	48.55	1.30435	48.55	31.4681	48.55	48.4849	48.55	11.8031								989.882	3.74074	989.882	0.3	989.882	0.00728
48.6	142.618	48.6	56.7233	48.6	1.30435	48.6	31.4681	48.6	48.6869	48.6	11.8031								990.882	3.77778	990.882	0.3	990.882	0.00969
48.65	143.033	48.65	56.9986	48.65	1.30435	48.65	31.5789	48.65	48.6869	48.65	11.8031								991.881	3.77778	991.881	0.3	991.881	0.00488
48.7	143.26	48.7	57.1822	48.7	1.30435	48.7	31.5789	48.7	48.6869	48.7	11.8031								992.881	3.77778	992.881	0.3	992.881	0.03125
48.75	143.608	48.75	57.274	48.75	1.30435	48.75	31.5789	48.75	48.8889	48.75	11.8031								993.881	3.77778	993.881	0.3	993.881	0.03125
48.8	143.742	48.8	57.6411			48.8	31.6898	48.8	48.8889	48.8	11.8031								994.881	3.77778	994.881	0.3	994.881	0.03125
48.85	144.269	48.85	57.8247			48.85	31.6898	48.85	49.0909	48.85	11.8031								995.88	3.77778	995.88	0.3	995.88	0.03125
48.9	144.532	48.9	57.9165			48.9	31.6898	48.9	49.0909	48.9	11.8031								996.88	3.81481	996.88	0.31667	996.88	0.03129
48.95	145.011	48.95	58.0083			48.95	31.8006	48.95	49.0909	48.95	11.8031								997.88	3.81481	997.88	0.31667	997.88	0.03129
49	145.323	49	58.4672			49	31.8006	49	49.2929	49	11.8031								998.88	3.81481	998.88	0.31667	998.88	0.03129
49.05	145.85	49.05	58.559			49.05	31.8006	49.05	49.495	49.05	11.8031								999.879	3.81481	999.879	0.31667	999.879	0.00969
49.1	146.113	49.1	58.6508			49.1	31.8006	49.1	49.495	49.1	11.8031								1000.88	3.85185	1000.88	0.31667	1000.88	0.00969
49.15	146.509	49.15	58.9261			49.15	31.9114	49.15	49.495	49.15	11.8031								1001.88	3.85185	1001.88	0.31667	1001.88	0.00728
49.2	147.036	49.2	59.1097			49.2	31.9114	49.2	49.697	49.2	11.8031								1002.88	3.85185	1002.88	0.3	1002.88	0.00969
49.25	147.431	49.25	59.385			49.25	32.0222	49.25	49.697	49.25	11.8031								1003.88	3.85185	1003.88	0.31667	1003.88	0.00728
49.3	147.826	49.3	59.4768			49.3	32.0222	49.3	49.2929	49.3	11.8031								1004.88	3.85185	1004.88	0.3	1004.88	0.03129
49.35	148.09	49.35	59.7522			49.35	31.9114	49.35	47.4748	49.35	11.8031								1005.88	3.85185	1005.88	0.3	1005.88	0.03129
49.4	148.617	49.4	59.9357			49.4	32.0222	49.4	46.6667	49.4	11.8031								1006.88	3.85185	1006.88	0.3	1006.88	0.03129
49.45	149.012	49.45	60.2111			49.45	32.133	49.45	46.4646	49.45	12.0841								1007.88	3.85185	1007.88	0.3	1007.88	0.03129
49.5	149.407	49.5	60.3947			49.5	32.133	49.5	46.2626	49.5	11.8031								1008.88	3.88889	1008.88	0.31667	1008.88	0.03129
49.55	149.802	49.55	60.4865			49.55	32.133	49.55	45.6566	49.55	11.8031								1009.88	3.88889	1009.88	0.31667	1009.88	0.03129
49.6	150.066	49.6	60.67			49.6	32.133	49.6	44.6465	49.6	11.8031								1010.88	3.88889	1010.88	0.31667	1010.88	0.03129
49.65	150.725	49.65	60.9454			49.65	32.2438	49.65	39.3939	49.65	11.8031								1011.88	3.88889	1011.88	0.31667	1011.88	0.03129
49.7	150.988	49.7	61.129			49.7	32.133	49.7	33.9394	49.7	11.8031								1012.88	3.92593	1012.88	0.31667	1012.88	0.00969
49.75	151.383	49.75	61.3125			49.75	32.2438	49.75	32.9293	49.75	11.8031								1013.88	3.88889	1013.88	0.31667	1013.88	0.00969
49.8	151.779	49.8	61.4961			49.8	32.2438	49.8	32.7273	49.8	12.0841								1014.88	3.92593	1014.88	0.31667	1014.88	0.00969
49.85	152.437	49.85	61.8632			49.85	32.3546	49.85	32.5252	49.85	12.0841								1015.88	3.92593	1015.88	0.3	1015.88	0.00969
49.9	152.701	49.9	61.955			49.9	32.3546	49.9	32.5252	49.9	12.0841								1016.88	3.92593	1016.88	0.31667	1016.88	0.00969
49.95	152.964	49.95	62.0468			49.95	32.3546	49.95	32.5252	49.95	12.0841								1017.88	3.92593	1017.88	0.31667	1017.88	0.00969
50	153.491	50	62.3222			50	32.3546	50	32.5252	50	12.0841								1018.88	3.96296	1018.88	0.31667	1018.88	0.00728
50.05	154.018	50.05	62.5975			50.05	32.4654	50.05	32.7273	50.05	12.0841								1019.88	3.96296	1019.88	0.31667	1019.88	0.03849
50.1	154.282	50.1	62.7811			50.1	32.4654	50.1	32.7273	50.1	12.0841								1020.87	3.96296	1020.87	0.31667	1020.87	0.03849
50.15	154.545	50.15	62.9647			50.15	32.4654	50.15	32.9293	50.15	12.0841								1021.87	3.96296	1021.87	0.31667	1021.87	0.03849
50.2	155.072	50.2	63.1482			50.2	32.4654	50.2	32.9293	50.2	12.0841								1022.87	3.96296	1022.87	0.31667	1022.87	0.03369
50.25	155.468	50.25	63.3318			50.25	32.5762	50.25	33.1313	50.25	12.0841								1023.87	3.96296	1023.87	0.31667	1023.87	0.03849
50.3	155.863	50.3	63.5154			50.3	32.687	50.3	33.1313	50.3	12.0841								1024.87	3.96296	1024.87	0.31667	1024.87	0.03849
50.35	156.258	50.35	63.6989			50.35	32.5762	50.35	33.3333	50.35	12.0841								1025.88	3.96296	1025.88	0.31667	1025.88	0.03369
50.4	156.653	50.4	63.8825			50.4	32.687	50.4	33.5354	50.4	12.0841								1026.88	4	1026.88	0.31667	1026.88	0.04089
50.45	157.18	50.45	64.1579			50.45	32.7978	50.45	33.5354	50.45	12.0841								1027.88	4	1027.88	0.31667	1027.88	0.006
50.5	157.576	50.5	64.3414			50.5	32.7978	50.5	33.7374	50.5	12.0841								1028.88	4	1028.88	0.31667	1028.88	0.006
50.55	157.839	50.55	64.6168			50.55	32.7978	50.55	33.9394	50.55	12.0841								1029.88	4	1029.88	0.31667	1029.88	0.006
50.6	158.235	50.6	64.8004			50.6	32.7978	50.6	33.9394	50.6	12.0841								1030.88	4.03704	1030.88	0.31667	1030.88	0.03725
50.65	158.893	50.65	65.0757			50.65	32.9086	50.65	34.1414	50.65	12.0841								1031.88	4.03704	1031.88	0.31667	1031.88	0.03725
50.7	159.157	50.7	65.2593			50.7	32.9086	50.7	34.3434	50.7	12.0841								1032.88	4.03704	1032.88	0.31667	1032.88	0.03725
50.75	159.42	50.75	65.3511			50.75	32.9086	50.75	34.3434	50.75	12.0841								1033.88	4.03704	1033.88	0.31667	1033.88	0.03725
50.8	159.947	50.8	65.6264			50.8	33.0194	50.8	34.3434	50.8	12.0841								1034.88	4.03704	1034.88	0.31667	1034.88	0.03725
50.85	160.474	50.85	65.9018			50.85	33.0194	50.85	34.5455	50.85	12.0841								1035.88	4.03704	1035.88	0.31667	1035.88	0.03725
50.9	160.738	50.9	66.0854			50.9	33.0194	50.9	34.5455	50.9	12.3651								1036.89	4.03704	1036.89	0.31667	1036.89	0.03725
50.95	161.133	50.95	66.1771			50.95	33.0194	50.95	34.1414	50.95	12.3651								1037.89	4.07407	1037.89	0.31667	1037.89	0.006
51	161.528	51	66.4525			51	33.1302	51	32.3232	51	12.3651								1038.89	4.07407	1038.89	0.31667	1038.89	0.006
51.05	162.187	51.05	66.7279			51.05	33.1302	51.05	31.3131	51.05	12.0841								1039.89	4.07407	1039.89	0.31667	1039.89	0.006
51.1	162.451	51.1	66.8196			51.1	33.1302	51.1	31.1111	51.1	12.0841								1040.89	4.07407	1040.89	0.31667	1040.89	0.006
51.15	162.714	51.15	67.0032			51.15	33.1302	51.15	30.9091	51.15	12.3651								1041.89	4.07407	1041.89	0.3	1041.89	0.006
51.2	163.241	51.2	67.2786			51.2	33.1302	51.2	30.9091	51.2	12.3651								1042.89	4.11111	1042.89	0.33333	1042.89	0.03725
51.25	163.768	51.25	67.5539			51.25	33.241	51.25	30.9091	51.25	12.3651								1043.89	4.11111	1043.89	0.31667	1043.89	0.03725
51.3	164.032	51.3	67.7375			51.3	33.241	51.3	30.9091	51.3	12.3651								1044.89	4.11111	1044.89	0.31667	1044.89	0.03725
51.35	164.427	51.35	67.9211			51.35	33.241	51.35	31.1111	51.35	12.3651								1045.89	4.11111	1045.89	0.31667	1045.89	0.03725
51.4	164.954	51.4	68.1046			51.4	33.241	51.4	31.1111	51.4	12.3651								1046.9	4.11111	1046.9	0.31667	1046.9	0.03725
51.45	165.481	51.45	68.2882			51.45	33.3518	51.45	31.1111	51.45	12.3651								1047.9	4.11111	1047.9	0.31667	1047.9	0.03725
51.5	165.876	51.5	68.5636			51.5	33.3518	51.5	31.3131	51.5	12.3651								1048.9	4.11111	1048.9	0.31667	1048.9	0.03725
51.549	166.14	51.549	68.6553			51.549	33.4626	51.549	31.3131	51.549	12.3651								1049.9	4.14815	1049.9	0.31667	1049.9	0.03725
51.599	166.535	51.599	68.8389			51.599	33.4626	51.599	31.5151	51.599	12.3651								1050.9	4.11111	1050.9	0.31667	1050.9	0.006
51.649	167.194	51.649	69.2061			51.649	33.4626	51.649	31.5151	51.649	12.3651								1051.9	4.14815	1051.9	0.31667	1051.9	0.03725
51.699	167.589	51.699	69.2978			51.699	33.4626	51.699	31.7172	51.699	12.3651								1052.9	4.14815	1052.9	0.31667	1052.9	0.006
51.749	167.852	51.749	69.4814			51.749	33.5734	51.749	31.7172	51.749	12.3651								1053.9	4.14815	1053.9	0.3	1053.9	0.006
51.799	168.248	51.799	69.665			51.799	33.5734	51.799	31.9192	51.799	12.3651								1054.9	4.18519	1054.9	0.33333	1054.9	0.03725
51.849	168.906	51.849	70.0321			51.849	33.5734	51.849	31.9192	51.849	12.3651								1055.9	4.18519	1055.9	0.31667	1055.9	0.03725
51.899	169.17	51.899	70.1239			51.899	33.5734	51.899	32.1212	51.899	12.3651								1056.91	4.18519	1056.91	0.31667	1056.91	0.03725
51.949	169.433	51.949	70.2157			51.949	33.6842	51.949	32.1212	51.949	12.3651								1057.91	4.18519	1057.91	0.31667	1057.91	0.03725
51.999	169.96	51.999	70.4911			51.999	33.6842	51.999	32.3232	51.999	12.3651								1058.91	4.18519	1058.91	0.31667	1058.91	0.03725
52.049	170.487	52.049	70.7664			52.049	33.6842	52.049	32.5252	52.049	12.3651								1059.91	4.18519	1059.91	0.31667	1059.91	0.03725
52.099	170.751	52.099	70.95			52.099	33.795	52.099	32.5252	52.099	12.3651								1060.91	4.18519	1060.91	0.31667	1060.91	0.03725
52.149	171.146	52.149	71.1335			52.149	33.795	52.149	32.7273	52.149	12.3651								1061.91	4.18519	1061.91	0.31667	1061.91	0.03725
52.199	171.673	52.199	71.4089			52.199	33.795	52.199	32.9293	52.199	12.3651								1062.91	4.18519	1062.91	0.31667	1062.91	0.03725
52.249	172.069	52.249	71.5925			52.249	33.9058	52.249	32.9293	52.249	12.3651								1063.91	4.22222	1063.91	0.31667	1063.91	0.006
52.299	172.464	52.299	71.776			52.299	33.9058	52.299	32.9293	52.299	12.3651								1064.91	4.25926	1064.91	0.33333	1064.91	0.03725
52.349	172.859	52.349	71.9596			52.349	33.9058	52.349	33.1313	52.349	12.3651								1065.91	4.25926	1065.91	0.33333	1065.91	0.03725
52.399	173.254	52.399	72.1432			52.399	33.9058	52.399	33.3333	52.399	12.3651								1066.91	4.25926	1066.91	0.33333	1066.91	0.03725
52.449	173.781	52.449	72.4185			52.449	34.0166	52.449	33.3333	52.449	12.3651								1067.92	4.25926	1067.92	0.31667	1067.92	0.03725
52.499	174.177	52.499	72.6021			52.499	34.0166	52.499	33.5354	52.499	12.3651								1068.92	4.25926	1068.92	0.31667	1068.92	0.03725
52.549	174.572	52.549	72.7857			52.549	34.0166	52.549	33.5354	52.549	12.3651								1069.92	4.25926	1069.92	0.31667	1069.92	0.03725
52.599	174.835	52.599	72.9693			52.599	34.1274	52.599	33.7374	52.599	12.3651								1070.92	4.25926	1070.92	0.31667	1070.92	0.03725
52.649	175.494	52.649	73.3364			52.649	34.1274	52.649	33.7374	52.649	12.3651								1071.92	4.25926	1071.92	0.31667	1071.92	0.03725
52.699	175.889	52.699	73.52			52.699	34.1274	52.699	33.9394	52.699	12.3651								1072.92	4.25926	1072.92	0.31667	1072.92	0.03725
52.749	176.153	52.749	73.6118			52.749	34.1274	52.749	34.1414	52.749	12.3651								1073.92	4.25926	1073.92	0.31667	1073.92	0.03725
52.799	176.548	52.799	73.8871			52.799	34.2382	52.799	34.1414	52.799	12.3651								1074.92	4.25926	1074.92	0.31667	1074.92	0.03725
52.849	177.207	52.849	74.1625			52.849	34.2382	52.849	34.3434	52.849	12.3651								1075.92	4.25926	1075.92	0.31667	1075.92	0.006
52.899	177.47	52.899	74.346			52.899	34.2382	52.899	34.3434	52.899	12.3651								1076.92	4.2963	1076.92	0.33333	1076.92	0.03725
52.949	177.734	52.949	74.4378			52.949	34.349	52.949	34.5455	52.949	12.3651								1077.93	4.33333	1077.93	0.33333	1077.93	0.03725
52.999	178.261	52.999	74.7132			52.999	34.349	52.999	34.7475	52.999	12.3651								1078.93	4.2963	1078.93	0.31667	1078.93	0.03725
53.049	178.788	53.049	74.9885			53.049	34.349	53.049	34.7475	53.049	12.3651								1079.93	4.33333	1079.93	0.31667	1079.93	0.03725
53.099	179.051	53.099	75.0803			53.099	34.349	53.099	34.7475	53.099	12.3651								1080.93	4.33333	1080.93	0.31667	1080.93	0.03725
53.149	179.447	53.149	75.2639			53.149	34.349	53.149	35.1515	53.149	12.3651								1081.93	4.33333	1081.93	0.31667	1081.93	0.03725
53.199	179.974	53.199	75.5392			53.199	34.349	53.199	35.1515	53.199	12.3651								1082.93	4.33333	1082.93	0.31667	1082.93	0.03725
53.249	180.501	53.249	75.8146			53.249	34.4598	53.249	35.3535	53.249	12.0841								1083.93	4.33333	1083.93	0.31667	1083.93	0.03725
53.299	180.764	53.299	75.9982			53.299	34.4598	53.299	35.3535	53.299	12.0841								1084.93	4.33333	1084.93	0.31667	1084.93	0.03725
53.349	181.291	53.349	76.1817			53.349	34.4598	53.349	35.5556	53.349	12.0841								1085.93	4.33333	1085.93	0.31667	1085.93	0.006
53.399	181.686	53.399	76.3653			53.399	34.5706	53.399	35.5556	53.399	12.0841								1086.93	4.33333	1086.93	0.31667	1086.93	0.006
53.449	182.082	53.449	76.6407			53.449	34.5706	53.449	35.7576	53.449	12.0841								1087.94	4.33333	1087.94	0.31667	1087.94	0.006
53.499	182.609	53.499	76.916			53.499	34.5706	53.499	35.9596	53.499	12.0841								1088.94	4.37037	1088.94	0.33333	1088.94	0.03725
53.549	182.872	53.549	77.0078			53.549	34.5706	53.549	35.9596	53.549	11.8031								1089.94	4.37037	1089.94	0.31667	1089.94	0.03725
53.599	183.267	53.599	77.1914			53.599	34.6814	53.599	36.1616	53.599	11.8031								1090.94	4.37037	1090.94	0.33333	1090.94	0.03725
53.649	183.926	53.649	77.5585			53.649	34.6814	53.649	36.3636	53.649	11.8031								1091.94	4.37037	1091.94	0.31667	1091.94	0.03725
53.699	184.321	53.699	77.7421			53.699	34.6814	53.699	36.3636	53.699	11.8031								1092.94	4.40741	1092.94	0.31667	1092.94	0.03725
53.749	184.585	53.749	77.8339			53.749	34.6814	53.749	36.5657	53.749	11.8031								1093.94	4.40741	1093.94	0.31667	1093.94	0.03725
53.799	184.98	53.799	78.0174			53.799	34.7922	53.799	36.5657	53.799	11.8031								1094.94	4.40741	1094.94	0.31667	1094.94	0.03725
53.849	185.639	53.849	78.3846			53.849	34.7922	53.849	36.7677	53.849	11.8031								1095.94	4.40741	1095.94	0.31667	1095.94	0.03725
53.899	185.903	53.899	78.4764			53.899	34.7922	53.899	36.9697	53.899	11.522								1096.94	4.40741	1096.94	0.31667	1096.94	0.03725
53.949	186.166	53.949	78.6599			53.949	34.9031	53.949	36.9697	53.949	11.522								1097.95	4.40741	1097.95	0.31667	1097.95	0.03725
53.999	186.693	53.999	78.9353			53.999	34.9031	53.999	37.1717	53.999	11.522								1098.95	4.44444	1098.95	0.33333	1098.95	0.0685
54.049	187.22	54.049	79.2107			54.049	34.9031	54.049	37.3737	54.049	11.522								1099.95	4.44444	1099.95	0.33333	1099.95	0.0685
54.099	187.484	54.099	79.3024			54.099	34.9031	54.099	37.3737	54.099	11.522								1100.95	4.44444	1100.95	0.33333	1100.95	0.03725
54.149	187.879	54.149	79.486			54.149	35.0138	54.149	37.5758	54.149	11.522								1101.95	4.44444	1101.95	0.31667	1101.95	0.03725
54.199	188.406	54.199	79.7614			54.199	34.9031	54.199	37.5758	54.199	11.522								1102.95	4.44444	1102.95	0.31667	1102.95	0.03725
54.249	188.801	54.249	80.0367			54.249	35.0138	54.249	37.7778	54.249	11.522								1103.95	4.44444	1103.95	0.31667	1103.95	0.03725
54.299	189.196	54.299	80.2203			54.299	35.1247	54.299	37.7778	54.299	11.522								1104.95	4.44444	1104.95	0.31667	1104.95	0.03725
54.349	189.592	54.349	80.2658			54.349	35.1247	54.349	37.9798	54.349	11.522								1105.95	4.48148	1105.95	0.31667	1105.95	0.03725
54.399	189.987	54.399	80.4468			54.399	35.1247	54.399	37.9798	54.399	11.241								1106.95	4.44444	1106.95	0.31667	1106.95	0.03725
54.449	190.514	54.449	80.5853			54.449	35.2355	54.449	38.1818	54.449	11.522								1107.95	4.48148	1107.95	0.31667	1107.95	0.03725
54.499	190.909	54.499	80.7664			54.499	35.1247	54.499	38.1818	54.499	11.522								1108.96	4.48148	1108.96	0.31667	1108.96	0.03725
54.549	191.304	54.549	80.9581			54.549	35.1247	54.549	38.3838	54.549	11.241								1109.96	4.48148	1109.96	0.31667	1109.96	0.03725
54.599	191.568	54.599	81.1392			54.599	35.2355	54.599	38.3838	54.599	11.241								1110.96	4.51852	1110.96	0.33333	1110.96	0.0685
54.649	192.227	54.649	81.4161			54.649	35.2355	54.649	38.3838	54.649	11.522								1111.96	4.51852	1111.96	0.31667	1111.96	0.0685
54.699	192.622	54.699	81.5971			54.699	35.2355	54.699	38.3838	54.699	11.241								1112.96	4.51852	1112.96	0.31667	1112.96	0.0685
54.749	192.885	54.749	81.7782			54.749	35.3463	54.749	38.3838	54.749	11.241								1113.96	4.51852	1113.96	0.31667	1113.96	0.03725
54.799	193.281	54.799	82.0977			54.799	35.3463	54.799	38.3838	54.799	11.241								1114.96	4.51852	1114.96	0.31667	1114.96	0.03725
54.849	193.939	54.849	82.2362			54.849	35.3463	54.849	38.3838	54.849	11.241								1115.96	4.51852	1115.96	0.31667	1115.96	0.03725
54.899	194.203	54.899	82.332			54.899	35.3463	54.899	38.3838	54.899	11.241								1116.96	4.51852	1116.96	0.31667	1116.96	0.03725
54.949	194.466	54.949	82.5131			54.949	35.4571	54.949	38.3838	54.949	11.241								1117.96	4.51852	1117.96	0.31667	1117.96	0.03725
54.999	194.993	54.999	82.79			54.999	35.4571	54.999	38.5859	54.999	11.241								1118.97	4.51852	1118.97	0.31667	1118.97	0.03725
55.049	195.52	55.049	82.9711			55.049	35.4571	55.049	38.5859	55.049	11.241								1119.97	4.51852	1119.97	0.31667	1119.97	0.03725
55.099	195.916	55.099	83.067			55.099	35.5679	55.099	38.5859	55.099	11.522								1120.97	4.51852	1120.97	0.31667	1120.97	0.03725
55.149	196.179	55.149	83.248			55.149	35.5679	55.149	38.5859	55.149	11.522								1121.97	4.51852	1121.97	0.31667	1121.97	0.006
55.199	196.706	55.199	83.4291			55.199	35.5679	55.199	38.7879	55.199	11.241								1122.97	4.59259	1122.97	0.33333	1122.97	0.0685
55.249	197.101	55.249	83.6101			55.249	35.5679	55.249	38.7879	55.249	11.522								1123.97	4.59259	1123.97	0.33333	1123.97	0.03725
55.299	197.497	55.299	83.8019			55.299	35.5679	55.299	38.7879	55.299	11.522								1124.97	4.59259	1124.97	0.33333	1124.97	0.03725
55.349	197.892	55.349	83.8871			55.349	35.5679	55.349	38.9899	55.349	11.522								1125.97	4.59259	1125.97	0.33333	1125.97	0.03725
55.399	198.287	55.399	84.0042			55.399	35.5679	55.399	38.9899	55.399	11.522								1126.97	4.59259	1126.97	0.31667	1126.97	0.03725
55.449	198.814	55.449	84.1959			55.449	35.6787	55.449	38.9899	55.449	11.522								1127.97	4.59259	1127.97	0.31667	1127.97	0.03725
55.499	199.209	55.499	84.2599			55.499	35.6787	55.499	39.1919	55.499	11.522								1128.98	4.59259	1128.98	0.31667	1128.98	0.03725
55.549	199.605	55.549	84.4729			55.549	35.6787	55.549	39.1919	55.549	11.522								1129.98	4.59259	1129.98	0.31667	1129.98	0.03725
55.599	199.868	55.599	84.6326			55.599	35.6787	55.599	39.1919	55.599	11.522								1130.98	4.59259	1130.98	0.31667	1130.98	0.03725
55.649	200.527	55.649	84.8137			55.649	35.7895	55.649	39.3939	55.649	11.8031								1131.98	4.59259	1131.98	0.31667	1131.98	0.03725
55.699	200.791	55.699	85.0693			55.699	35.7895	55.699	39.3939	55.699	11.8031								1132.98	4.59259	1132.98	0.31667	1132.98	0.03725
55.749	201.054	55.749	85.2078			55.749	35.7895	55.749	39.3939	55.749	11.8031								1133.98	4.59259	1133.98	0.31667	1133.98	0.03725
55.799	201.449	55.799	85.4847			55.799	35.9003	55.799	39.596	55.799	11.8031								1134.98	4.62963	1134.98	0.33333	1134.98	0.0685
55.849	202.108	55.849	85.5273			55.849	35.7895	55.849	39.596	55.849	11.8031								1135.98	4.62963	1135.98	0.33333	1135.98	0.0685
55.899	202.372	55.899	85.7616			55.899	35.9003	55.899	39.798	55.899	11.8031								1136.98	4.62963	1136.98	0.31667	1136.98	0.0685
55.949	202.635	55.949	85.8681			55.949	35.9003	55.949	39.798	55.949	11.8031								1137.98	4.62963	1137.98	0.31667	1137.98	0.03725
55.999	202.971	55.999	86.0066			55.999	35.9003	55.999	39.798	55.999	12.0841								1138.99	4.66667	1138.99	0.31667	1138.99	0.03725
56.049	203.436	56.049	86.1877			56.049	35.9003	56.049	40	56.049	12.0841								1139.99	4.66667	1139.99	0.31667	1139.99	0.03725
56.099	203.692	56.099	86.3048			56.099	36.0111	56.099	40	56.099	12.0841								1140.99	4.66667	1140.99	0.31667	1140.99	0.03725
56.149	204.157	56.149	86.5604			56.149	36.0111	56.149	40	56.149	12.0841								1141.99	4.66667	1141.99	0.31667	1141.99	0.03725
56.199	204.682	56.199	86.5604			56.199	36.0111	56.199	40.202	56.199	12.0841								1142.99	4.66667	1142.99	0.31667	1142.99	0.03725
56.249	205.072	56.249	86.8586			56.249	36.1219	56.249	40.202	56.249	12.0841								1143.99	4.66667	1143.99	0.31667	1143.99	0.03725
56.299	205.477	56.299	86.9013			56.299	36.1219	56.299	40.202	56.299	12.3651								1144.99	4.7037	1144.99	0.33333	1144.99	0.0685
56.349	205.868	56.349	87.1569			56.349	36.1219	56.349	40.202	56.349	12.3651								1145.99	4.7037	1145.99	0.33333	1145.99	0.0685
56.399	206.258	56.399	87.1995			56.399	36.1219	56.399	40	56.399	12.3651								1146.99	4.7037	1146.99	0.33333	1146.99	0.0685
56.449	206.783	56.449	87.4764			56.449	36.2327	56.449	39.596	56.449	12.3651								1147.99	4.7037	1147.99	0.33333	1147.99	0.0685
56.499	206.993	56.499	87.519			56.499	36.2327	56.499	38.9899	56.499	12.3651								1148.99	4.7037	1148.99	0.31667	1148.99	0.0685
56.549	207.443	56.549	87.5616			56.549	36.2327	56.549	38.3838	56.549	12.3651								1150	4.7037	1150	0.31667	1150	0.0685
56.599	207.713	56.599	87.7959			56.599	36.2327	56.599	38.1818	56.599	12.3651								1151	4.7037	1151	0.31667	1151	0.03725
56.649	207.984	56.649	87.9557			56.649	36.2327	56.649	37.7778	56.649	12.6461								1152	4.7037	1152	0.31667	1152	0.03725
56.699	208.224	56.699	88.0729			56.699	36.2327	56.699	37.7778	56.699	12.6461								1153	4.7037	1153	0.31667	1153	0.03725
56.749	208.509	56.749	88.1581			56.749	36.2327	56.749	37.5758	56.749	12.6461								1154	4.7037	1154	0.31667	1154	0.03725
56.799	208.749	56.799	88.3924			56.799	36.3435	56.799	37.3737	56.799	12.6461								1155	4.7037	1155	0.31667	1155	0.03725
56.849	209.049	56.849	88.5734			56.849	36.3435	56.849	37.1717	56.849	12.6461								1156	4.7037	1156	0.31667	1156	0.03725
56.899	209.529	56.899	88.7368			56.899	36.3435	56.899	37.1717	56.899	12.9272								1157	4.74074	1157	0.33333	1157	0.0685
56.949	209.814	56.949	88.8964			56.949	36.4543	56.949	37.1717	56.949	12.9272								1158	4.7037	1158	0.31667	1158	0.03725
56.999	210.054	56.999	89.1038			56.999	36.4543	56.999	37.1717	56.999	12.9272								1159.01	4.74074	1159.01	0.31667	1159.01	0.0685
57.049	210.385	57.049	89.1699			57.049	36.4543	57.049	37.1717	57.049	12.9272								1160.01	4.74074	1160.01	0.31667	1160.01	0.0685
57.099	210.595	57.099	89.4894			57.099	36.4543	57.099	37.1717	57.099	12.9272								1161.01	4.74074	1161.01	0.31667	1161.01	0.03725
57.149	210.865	57.149	89.5853			57.149	36.4543	57.149	37.3737	57.149	13.2082								1162.01	4.74074	1162.01	0.31667	1162.01	0.0685
57.199	211.3	57.199	89.7237			57.199	36.4543	57.199	37.3737	57.199	13.2082								1163.01	4.74074	1163.01	0.31667	1163.01	0.03725
57.249	211.594	57.249	89.9048			57.249	36.5651	57.249	37.3737	57.249	13.2082								1164.01	4.74074	1164.01	0.31667	1164.01	0.03725
57.299	211.858	57.299	89.9495			57.299	36.5651	57.299	37.3737	57.299	13.2082								1165.01	4.74074	1165.01	0.31667	1165.01	0.03725
57.349	212.121	57.349	90.2249			57.349	36.5651	57.349	37.3737	57.349	13.2082								1166.01	4.74074	1166.01	0.31667	1166.01	0.03725
57.399	212.516	57.399	90.4084			57.399	36.5651	57.399	37.5758	57.399	13.2082								1167.01	4.74074	1167.01	0.31667	1167.01	0.03725
57.449	212.912	57.449	90.592			57.449	36.6759	57.449	37.3737	57.449	13.4892								1168.01	4.74074	1168.01	0.31667	1168.01	0.03725
57.499	213.307	57.499	90.7756			57.499	36.5651	57.499	37.1717	57.499	13.4892								1169.02	4.77778	1169.02	0.31667	1169.02	0.0685
57.549	213.57	57.549	90.9592			57.549	36.5651	57.549	36.3636	57.549	13.4892								1170.02	4.77778	1170.02	0.31667	1170.02	0.0685
57.599	213.966	57.599	91.1427			57.599	36.6759	57.599	35.1515	57.599	13.4892								1171.02	4.77778	1171.02	0.31667	1171.02	0.0685
57.649	214.493	57.649	91.4181			57.649	36.6759	57.649	34.9495	57.649	13.4892								1172.02	4.77778	1172.02	0.31667	1172.02	0.03725
57.699	214.888	57.699	91.6017			57.699	36.6759	57.699	34.9495	57.699	13.4892								1173.02	4.77778	1173.02	0.31667	1173.02	0.0685
57.749	215.152	57.749	91.7852			57.749	36.6759	57.749	34.7475	57.749	13.4892								1174.02	4.77778	1174.02	0.31667	1174.02	0.03725
57.799	215.547	57.799	91.9688			57.799	36.7867	57.799	34.7475	57.799	13.4892								1175.02	4.77778	1175.02	0.31667	1175.02	0.03725
57.849	216.206	57.849	92.2442			57.849	36.7867	57.849	34.7475	57.849	13.4892								1176.02	4.77778	1176.02	0.31667	1176.02	0.03725
57.899	216.469	57.899	92.4277			57.899	36.7867	57.899	34.7475	57.899	13.4892								1177.02	4.77778	1177.02	0.32572	1177.02	0.03725
57.949	216.733	57.949	92.5195			57.949	36.7867	57.949	34.7475	57.949	13.4892								1178.02	4.74074	1178.02	0.32572	1178.02	0.03725
57.999	217.26	57.999	92.7949			57.999	36.7867	57.999	34.9495	57.999	13.4892								1179.03	4.77778	1179.03	0.32528	1179.03	0.0685
58.049	217.787	58.049	93.0702			58.049	36.7867	58.049	34.9495	58.049	13.4892								1180.03	4.74074	1180.03	0.31999	1180.03	0.03725
58.099	218.05	58.099	93.2538			58.099	36.8975	58.099	34.9495	58.099	13.7702								1181.03	4.77778	1181.03	0.32815	1181.03	0.0685
58.149	218.445	58.149	93.4374			58.149	36.8975	58.149	35.1515	58.149	13.7702								1182.03	4.77778	1182.03	0.32528	1182.03	0.0685
58.199	218.841	58.199	93.7127			58.199	36.8975	58.199	35.1515	58.199	13.7702								1183.03	4.77778	1183.03	0.32528	1183.03	0.0685
58.249	219.368	58.249	93.8963			58.249	36.8975	58.249	35.1515	58.249	13.7702								1184.03	4.81481	1184.03	0.33146	1184.03	0.0685
58.299	219.631	58.299	94.0798			58.299	36.8975	58.299	35.3535	58.299	13.7702								1185.03	4.81481	1185.03	0.32241	1185.03	0.03725
58.349	220.026	58.349	94.2634			58.349	36.8975	58.349	35.3535	58.349	13.7702								1186.03	4.81481	1186.03	0.31667	1186.03	0.03725
58.399	220.422	58.399	94.447			58.399	36.8975	58.399	35.3535	58.399	13.7702								1187.03	4.81481	1187.03	0.33433	1187.03	0.03725
58.449	220.817	58.449	94.7224			58.449	37.0083	58.449	35.3535	58.449	14.0513								1188.03	4.85185	1188.03	0.31999	1188.03	0.03725
58.499	221.212	58.499	94.9059			58.499	37.0083	58.499	35.5556	58.499	14.0513								1189.04	4.85185	1189.04	0.31955	1189.04	0.03725
58.549	221.607	58.549	95.0895			58.549	37.0083	58.549	35.5556	58.549	13.7702								1190.04	4.85185	1190.04	0.31667	1190.04	0.03725
58.599	221.871	58.599	95.2731			58.599	37.0083	58.599	35.5556	58.599	14.0513								1191.04	4.85185	1191.04	0.33333	1191.04	0.0685
58.649	222.53	58.649	95.5484			58.649	37.0083	58.649	35.5556	58.649	14.0513								1192.04	4.85185	1192.04	0.31667	1192.04	0.0685
58.699	222.793	58.699	95.8238			58.699	37.0083	58.699	35.5556	58.699	14.0513								1193.04	4.88889	1193.04	0.31667	1193.04	0.0685
58.749	223.057	58.749	95.9156			58.749	37.1191	58.749	35.7576	58.749	14.0513								1194.04	4.88889	1194.04	0.31667	1194.04	0.0685
58.799	223.32	58.799	96.0991			58.799	37.1191	58.799	35.5556	58.799	14.0513								1195.04	4.88889	1195.04	0.31667	1195.04	0.0685
58.849	223.847	58.849	96.4663			58.849	37.1191	58.849	35.7576	58.849	14.0513								1196.04	4.88889	1196.04	0.31667	1196.04	0.0685
58.899	224.111	58.899	96.558			58.899	37.1191	58.899	35.7576	58.899	14.0513								1197.04	4.88889	1197.04	0.31667	1197.04	0.0685
58.949	224.374	58.949	96.7416			58.949	37.1191	58.949	35.5556	58.949	14.0513								1198.04	4.92593	1198.04	0.31667	1198.04	0.03725
58.999	224.901	58.999	97.017			58.999	37.2299	58.999	35.3535	58.999	14.0513								1199.04	4.92593	1199.04	0.33433	1199.04	0.0685
59.049	225.428	59.049	97.2923			59.049	37.1191	59.049	35.3535	59.049	13.7702								1200.05	4.92593	1200.05	0.32815	1200.05	0.03725
59.099	225.692	59.099	97.4759			59.099	37.2299	59.099	34.7475	59.099	13.7702								1201.05	4.92593	1201.05	0.32815	1201.05	0.03725
59.149	226.087	59.149	97.6595			59.149	37.2299	59.149	33.1313	59.149	13.7702								1202.05	4.92593	1202.05	0.31667	1202.05	0.03725
59.199	226.482	59.199	97.8431			59.199	37.2299	59.199	30.9091	59.199	13.4892								1203.05	4.96296	1203.05	0.31667	1203.05	0.0685
59.249	227.009	59.249	98.1184			59.249	37.2299	59.249	30.7071	59.249	13.2082								1204.05	4.96296	1204.05	0.31667	1204.05	0.0685
59.299	227.273	59.299	98.302			59.299	37.2299	59.299	30.5051	59.299	12.6461								1205.05	4.96296	1205.05	0.31667	1205.05	0.0685
59.349	227.668	59.349	98.4855			59.349	37.2299	59.349	30.303	59.349	12.3651								1206.05	4.96296	1206.05	0.31667	1206.05	0.0685
59.399	228.063	59.399	98.6691			59.399	37.2299	59.399	30.101	59.399	12.0841								1207.05	5	1207.05	0.31667	1207.05	0.0685
59.449	228.59	59.449	98.9445			59.449	37.3407	59.449	29.4949	59.449	12.0841								1208.05	5	1208.05	0.31667	1208.05	0.0685
59.499	228.854	59.499	99.2198			59.499	37.3407	59.499	28.6869	59.499	12.0841								1209.05	5	1209.05	0.32528	1209.05	0.03725
59.549	229.249	59.549	99.4034			59.549	37.3407	59.549	28.0808	59.549	12.0841								1210.06	5	1210.06	0.32815	1210.06	0.0685
59.599	229.644	59.599	99.587			59.599	37.3407	59.599	27.6768	59.599	12.0841								1211.06	5	1211.06	0.33389	1211.06	0.03725
59.649	230.171	59.649	99.8623			59.649	37.3407	59.649	27.4748	59.649	12.0841								1212.06	5	1212.06	0.31667	1212.06	0.03725
59.699	230.567	59.699	100.046			59.699	37.3407	59.699	27.2727	59.699	12.0841								1213.06	5	1213.06	0.31667	1213.06	0.03725
59.749	230.698	59.749	100.229			59.749	37.3407	59.749	27.2727	59.749	12.0841								1214.06	5	1214.06	0.33389	1214.06	0.03725
59.799	231.094	59.799	100.413			59.799	37.4515	59.799	26.8687	59.799	12.0841								1215.06	5.03704	1215.06	0.33389	1215.06	0.03725
59.849	231.752	59.849	100.78			59.849	37.4515	59.849	26.8687	59.849	11.8031								1216.06	5.07407	1216.06	0.33333	1216.06	0.0685
59.899	232.016	59.899	100.872			59.899	37.4515	59.899	26.6667	59.899	11.8031								1217.06	5.07407	1217.06	0.33333	1217.06	0.0685
59.949	232.279	59.949	101.056			59.949	37.4515	59.949	26.4646	59.949	11.8031								1218.06	5.07407	1218.06	0.35	1218.06	0.0685
59.999	232.675	59.999	101.331			59.999	37.4515	59.999	26.2626	59.999	11.8031								1219.06	5.07407	1219.06	0.35	1219.06	0.0685
60.049	233.202	60.049	101.606			60.049	37.4515	60.049	26.2626	60.049	11.522								1220.07	5.07407	1220.07	0.33333	1220.07	0.0685
60.099	233.465	60.099	101.698			60.099	37.5623	60.099	25.8586	60.099	11.522								1221.07	5.07407	1221.07	0.33333	1221.07	0.0685
60.149	233.729	60.149	101.973			60.149	37.5623	60.149	25.2525	60.149	11.522								1222.07	5.07407	1222.07	0.33333	1222.07	0.03725
60.199	234.256	60.199	102.249			60.199	37.5623	60.199	24.4444	60.199	11.522								1223.07	5.07407	1223.07	0.33333	1223.07	0.0685
60.249	234.651	60.249	102.432			60.249	37.5623	60.249	23.4343	60.249	11.522								1224.07	5.07407	1224.07	0.33333	1224.07	0.03725
60.299	234.914	60.299	102.616			60.299	37.5623	60.299	22.0202	60.299	11.241								1225.07	5.07407	1225.07	0.33333	1225.07	0.03725
60.349	235.31	60.349	102.799			60.349	37.5623	60.349	21.0101	60.349	11.241								1226.07	5.14815	1226.07	0.35	1226.07	0.0685
60.399	235.705	60.399	103.075			60.399	37.5623	60.399	20.6061	60.399	11.241								1227.07	5.14815	1227.07	0.33333	1227.07	0.0685
60.449	236.1	60.449	103.35			60.449	37.5623	60.449	20.6061	60.449	11.241								1228.07	5.14815	1228.07	0.35	1228.07	0.0685
60.499	236.495	60.499	103.534			60.499	37.5623	60.499	20.404	60.499	11.241								1229.07	5.14815	1229.07	0.35	1229.07	0.0685
60.549	236.759	60.549	103.717			60.549	37.5623	60.549	20.404	60.549	11.241								1230.08	5.14815	1230.08	0.35	1230.08	0.0685
60.599	237.154	60.599	103.901			60.599	37.5623	60.599	20.404	60.599	11.241								1231.08	5.14815	1231.08	0.33333	1231.08	0.0685
60.649	237.681	60.649	104.176			60.649	37.5623	60.649	20.404	60.649	11.241								1232.08	5.14815	1232.08	0.33333	1232.08	0.0685
60.699	238.076	60.699	104.36			60.699	37.5623	60.699	20.404	60.699	11.241								1233.08	5.14815	1233.08	0.33333	1233.08	0.0685
60.749	238.34	60.749	104.452			60.749	37.5623	60.749	20.404	60.749	11.241								1234.08	5.14815	1234.08	0.33333	1234.08	0.0685
60.799	238.603	60.799	104.635			60.799	37.6731	60.799	20.404	60.799	11.241								1235.08	5.14815	1235.08	0.33333	1235.08	0.0685
60.849	239.262	60.849	105.002			60.849	37.6731	60.849	20.202	60.849	11.241								1236.08	5.18519	1236.08	0.35	1236.08	0.09975
60.899	239.526	60.899	105.186			60.899	37.6731	60.899	20	60.899	11.522								1237.08	5.14815	1237.08	0.33333	1237.08	0.03725
60.949	239.789	60.949	105.278			60.949	37.6731	60.949	19.798	60.949	11.522								1238.08	5.18519	1238.08	0.35	1238.08	0.0685
60.999	240.316	60.999	105.553			60.999	37.6731	60.999	19.596	60.999	11.522								1239.08	5.18519	1239.08	0.35	1239.08	0.0685
61.049	240.843	61.049	105.828			61.049	37.6731	61.049	19.596	61.049	11.522								1240.08	5.18519	1240.08	0.35	1240.08	0.0685
61.099	241.107	61.099	105.92			61.099	37.6731	61.099	19.596	61.099	11.522								1241.09	5.22222	1241.09	0.35	1241.09	0.0685
61.149	241.502	61.149	106.104			61.149	37.6731	61.149	19.596	61.149	11.522								1242.09	5.18519	1242.09	0.35	1242.09	0.0685
61.199	242.029	61.199	106.379			61.199	37.6731	61.199	19.596	61.199	11.522								1243.09	5.22222	1243.09	0.35	1243.09	0.0685
61.249	242.161	61.249	106.563			61.249	37.6731	61.249	19.596	61.249	11.522								1244.09	5.22222	1244.09	0.35	1244.09	0.0685
61.299	242.646	61.299	106.746			61.299	37.7839	61.299	19.596	61.299	11.522								1245.09	5.22222	1245.09	0.35	1245.09	0.0685
61.349	243.046	61.349	107.022			61.349	37.6731	61.349	19.596	61.349	11.8031								1246.09	5.22222	1246.09	0.35	1246.09	0.0685
61.399	243.403	61.399	107.205			61.399	37.6731	61.399	19.596	61.399	11.8031								1247.09	5.22222	1247.09	0.35	1247.09	0.03725
61.449	243.821	61.449	107.481			61.449	37.7839	61.449	19.3939	61.449	11.8031								1248.09	5.25926	1248.09	0.35	1248.09	0.0685
61.499	244.213	61.499	107.664			61.499	37.7839	61.499	19.3939	61.499	11.8031								1249.09	5.25926	1249.09	0.36667	1249.09	0.0685
61.549	244.605	61.549	107.848			61.549	37.7839	61.549	19.3939	61.549	11.8031								1250.09	5.25926	1250.09	0.36667	1250.09	0.0685
61.599	244.89	61.599	108.031			61.599	37.7839	61.599	19.3939	61.599	11.8031								1251.1	5.25926	1251.1	0.35	1251.1	0.0685
61.649	245.202	61.649	108.398			61.649	37.7839	61.649	19.3939	61.649	11.8031								1252.1	5.25926	1252.1	0.36667	1252.1	0.0685
61.699	245.478	61.699	108.582			61.699	37.7839	61.699	19.596	61.699	11.8031								1253.1	5.25926	1253.1	0.36667	1253.1	0.0685
61.749	245.746	61.749	108.674			61.749	37.7839	61.749	19.596	61.749	11.8031								1254.1	5.25926	1254.1	0.35	1254.1	0.0685
61.799	246.138	61.799	108.857			61.799	37.7839	61.799	19.3939	61.799	11.8031								1255.1	5.25926	1255.1	0.35	1255.1	0.0685
61.849	246.583	61.849	109.224			61.849	37.7839	61.849	19.596	61.849	11.8031								1256.1	5.25926	1256.1	0.35	1256.1	0.0685
61.899	246.841	61.899	109.316			61.899	37.7839	61.899	19.596	61.899	11.8031								1257.1	5.2963	1257.1	0.35	1257.1	0.0685
61.949	247.126	61.949	109.5			61.949	37.7839	61.949	19.596	61.949	11.8031								1258.1	5.33333	1258.1	0.36667	1258.1	0.0685
61.999	247.42	61.999	109.683			61.999	37.7839	61.999	19.596	61.999	11.8031								1259.1	5.33333	1259.1	0.36667	1259.1	0.0685
62.049	247.732	62.049	110.05			62.049	37.7839	62.049	19.596	62.049	11.522								1260.1	5.33333	1260.1	0.36667	1260.1	0.0685
62.099	247.99	62.099	110.142			62.099	37.8947	62.099	19.596	62.099	11.522								1261.11	5.33333	1261.11	0.36667	1261.11	0.0685
62.149	248.391	62.149	110.326			62.149	37.8947	62.149	19.596	62.149	11.522								1262.11	5.33333	1262.11	0.36667	1262.11	0.0685
62.199	248.569	62.199	110.601			62.199	37.8947	62.199	19.596	62.199	11.522								1263.11	5.33333	1263.11	0.36667	1263.11	0.0685
62.249	248.863	62.249	110.785			62.249	37.8947	62.249	19.596	62.249	11.522								1264.11	5.33333	1264.11	0.36667	1264.11	0.0685
62.299	249.131	62.299	110.968			62.299	37.8947	62.299	19.3939	62.299	11.522								1265.11	5.33333	1265.11	0.36667	1265.11	0.0685
62.349	249.539	62.349	111.244			62.349	37.8947	62.349	19.1919	62.349	11.522								1266.11	5.33333	1266.11	0.35	1266.11	0.0685
62.399	250.066	62.399	111.427			62.399	37.8947	62.399	18.9899	62.399	11.522								1267.11	5.33333	1267.11	0.36667	1267.11	0.0685
62.449	250.593	62.449	111.703			62.449	37.8947	62.449	18.7879	62.449	11.522								1268.11	5.33333	1268.11	0.36667	1268.11	0.0685
62.499	250.988	62.499	111.886			62.499	37.8947	62.499	18.7879	62.499	11.522								1269.11	5.37037	1269.11	0.36667	1269.11	0.09975
62.549	251.383	62.549	112.07			62.549	37.8947	62.549	18.9899	62.549	11.522								1270.11	5.37037	1270.11	0.36667	1270.11	0.09975
62.599	251.779	62.599	112.253			62.599	37.8947	62.599	18.7879	62.599	11.522								1271.12	5.37037	1271.12	0.36667	1271.12	0.0685
62.649	252.437	62.649	112.529			62.649	37.8947	62.649	18.7879	62.649	11.522								1272.12	5.37037	1272.12	0.36667	1272.12	0.0685
62.699	252.833	62.699	112.804			62.699	37.8947	62.699	18.7879	62.699	11.522								1273.12	5.37037	1273.12	0.36667	1273.12	0.0685
62.749	253.228	62.749	112.896			62.749	37.8947	62.749	18.7879	62.749	11.522								1274.12	5.37037	1274.12	0.36667	1274.12	0.0685
62.799	253.623	62.799	113.079			62.799	37.8947	62.799	18.7879	62.799	11.522								1275.12	5.40741	1275.12	0.36667	1275.12	0.0685
62.849	254.414	62.849	113.447			62.849	37.8947	62.849	18.7879	62.849	11.522								1276.12	5.40741	1276.12	0.36667	1276.12	0.0685
62.899	254.677	62.899	113.538			62.899	37.8947	62.899	18.7879	62.899	11.522								1277.12	5.40741	1277.12	0.36667	1277.12	0.0685
62.949	254.941	62.949	113.63			62.949	37.8947	62.949	18.7879	62.949	11.522								1278.12	5.40741	1278.12	0.36667	1278.12	0.0685
62.999	255.599	62.999	113.905			62.999	37.8947	62.999	18.7879	62.999	11.522								1279.12	5.40741	1279.12	0.36667	1279.12	0.0685
63.049	256.258	63.049	114.181			63.049	37.8947	63.049	18.7879	63.049	11.522								1280.12	5.40741	1280.12	0.36667	1280.12	0.0685
63.099	256.522	63.099	114.364			63.099	37.8947	63.099	18.7879	63.099	11.522								1281.12	5.44444	1281.12	0.38333	1281.12	0.09975
63.149	256.917	63.149	114.548			63.149	37.8947	63.149	18.5859	63.149	11.522								1282.12	5.40741	1282.12	0.36667	1282.12	0.0685
63.199	257.444	63.199	114.732			63.199	37.8947	63.199	18.5859	63.199	11.522								1283.13	5.44444	1283.13	0.36667	1283.13	0.09975
63.249	258.103	63.249	115.007			63.249	37.8947	63.249	18.3838	63.249	11.522								1284.13	5.44444	1284.13	0.38333	1284.13	0.0685
63.299	258.498	63.299	115.19			63.299	37.8947	63.299	18.3838	63.299	11.522								1285.13	5.44444	1285.13	0.36667	1285.13	0.09975
63.349	258.893	63.349	115.374			63.349	37.8947	63.349	18.1818	63.349	11.522								1286.13	5.44444	1286.13	0.36667	1286.13	0.0685
63.399	259.289	63.399	115.558			63.399	37.8947	63.399	18.1818	63.399	11.522								1287.13	5.44444	1287.13	0.36667	1287.13	0.0685
63.449	259.947	63.449	115.741			63.449	37.8947	63.449	18.1818	63.449	11.8031								1288.13	5.44444	1288.13	0.36667	1288.13	0.0685
63.499	260.343	63.499	116.017			63.499	37.8947	63.499	18.1818	63.499	11.522								1289.13	5.44444	1289.13	0.36667	1289.13	0.0685
63.549	260.738	63.549	116.2			63.549	37.8947	63.549	18.1818	63.549	11.522								1290.13	5.48148	1290.13	0.36667	1290.13	0.0685
63.599	261.133	63.599	116.292			63.599	37.8947	63.599	17.9798	63.599	11.522								1291.13	5.44444	1291.13	0.36667	1291.13	0.0685
63.649	261.924	63.649	116.659			63.649	37.8947	63.649	17.9798	63.649	11.522								1292.13	5.48148	1292.13	0.36667	1292.13	0.0685
63.699	262.319	63.699	116.843			63.699	37.8947	63.699	17.9798	63.699	11.522								1293.14	5.51852	1293.14	0.38333	1293.14	0.09975
63.749	262.582	63.749	116.934			63.749	37.8947	63.749	17.9798	63.749	11.522								1294.14	5.48148	1294.14	0.36667	1294.14	0.03725
63.799	263.109	63.799	117.026			63.799	37.8947	63.799	17.9798	63.799	11.522								1295.14	5.51852	1295.14	0.38333	1295.14	0.0685
63.849	263.768	63.849	117.393			63.849	37.8947	63.849	17.9798	63.849	11.522								1296.14	5.51852	1296.14	0.38333	1296.14	0.0685
63.899	264.163	63.899	117.577			63.899	37.8947	63.899	17.9798	63.899	11.522								1297.14	5.51852	1297.14	0.38333	1297.14	0.0685
63.949	264.427	63.949	117.669			63.949	38.0055	63.949	17.9798	63.949	11.522								1298.14	5.51852	1298.14	0.38333	1298.14	0.0685
63.999	264.954	63.999	117.944			63.999	38.0055	63.999	17.9798	63.999	11.522								1299.14	5.51852	1299.14	0.38333	1299.14	0.0685
64.049	265.613	64.049	118.219			64.049	37.8947	64.049	17.9798	64.049	11.522								1300.14	5.51852	1300.14	0.38333	1300.14	0.0685
64.099	266.008	64.099	118.311			64.099	37.8947	64.099	17.9798	64.099	11.522								1301.14	5.51852	1301.14	0.36667	1301.14	0.0685
64.149	266.403	64.149	118.495			64.149	38.0055	64.149	17.9798	64.149	11.522								1302.14	5.51852	1302.14	0.38333	1302.14	0.0685
64.199	266.93	64.199	118.678			64.199	37.8947	64.199	18.1818	64.199	11.522								1303.15	5.55556	1303.15	0.38333	1303.15	0.09975
64.249	267.457	64.249	118.954			64.249	37.8947	64.249	17.9798	64.249	11.522								1304.15	5.51852	1304.15	0.36667	1304.15	0.0685
64.299	267.852	64.299	119.045			64.299	38.0055	64.299	16.9697	64.299	11.522								1305.15	5.59259	1305.15	0.38333	1305.15	0.09975
64.349	268.248	64.349	119.321			64.349	38.0055	64.349	15.7576	64.349	11.522								1306.15	5.55556	1306.15	0.38333	1306.15	0.09975
64.399	268.775	64.399	119.504			64.399	37.8947	64.399	15.1515	64.399	11.241								1307.15	5.55556	1307.15	0.38333	1307.15	0.0685
64.449	269.433	64.449	119.688			64.449	38.0055	64.449	14.9495	64.449	10.679								1308.15	5.55556	1308.15	0.38333	1308.15	0.09975
64.499	269.829	64.499	119.963			64.499	38.0055	64.499	14.9495	64.499	10.679								1309.15	5.59259	1309.15	0.38333	1309.15	0.0685
64.549	270.224	64.549	120.055			64.549	37.8947	64.549	14.7475	64.549	10.3979								1310.15	5.59259	1310.15	0.38333	1310.15	0.0685
64.599	270.619	64.599	120.239			64.599	37.8947	64.599	14.7475	64.599	10.1169								1311.15	5.59259	1311.15	0.38333	1311.15	0.0685
64.649	271.41	64.649	120.514			64.649	38.0055	64.649	14.7475	64.649	9.83588								1312.15	5.59259	1312.15	0.38333	1312.15	0.0685
64.699	271.805	64.699	120.698			64.699	37.8947	64.699	14.7475	64.699	9.83588								1313.16	5.59259	1313.16	0.38333	1313.16	0.0685
64.749	272.2	64.749	120.881			64.749	38.0055	64.749	14.7475	64.749	9.55486								1314.16	5.59259	1314.16	0.36667	1314.16	0.0685
64.799	272.596	64.799	121.065			64.799	38.0055	64.799	14.7475	64.799	9.55486								1315.16	5.62963	1315.16	0.38333	1315.16	0.09975
64.849	273.386	64.849	121.34			64.849	37.8947	64.849	14.7475	64.849	9.55486								1316.16	5.62963	1316.16	0.38333	1316.16	0.09975
64.899	273.781	64.899	121.432			64.899	38.0055	64.899	14.7475	64.899	9.27383								1317.16	5.62963	1317.16	0.38333	1317.16	0.09975
64.949	274.045	64.949	121.615			64.949	38.0055	64.949	14.5455	64.949	9.27383								1318.16	5.62963	1318.16	0.38333	1318.16	0.09975
64.999	274.572	64.999	121.799			64.999	38.0055	64.999	14.7475	64.999	9.55486								1319.16	5.62963	1319.16	0.38333	1319.16	0.09975
65.049	275.362	65.049	122.074			65.049	37.8947	65.049	14.5455	65.049	9.27383								1320.16	5.62963	1320.16	0.38333	1320.16	0.0685
65.099	275.626	65.099	122.166			65.099	38.0055	65.099	14.5455	65.099	9.27383								1321.16	5.62963	1321.16	0.38333	1321.16	0.09975
65.149	276.021	65.149	122.35			65.149	38.0055	65.149	14.5455	65.149	9.27383								1322.16	5.62963	1322.16	0.38333	1322.16	0.0685
65.199	276.68	65.199	122.625			65.199	37.8947	65.199	14.5455	65.199	9.27383								1323.16	5.62963	1323.16	0.38333	1323.16	0.0685
65.249	277.207	65.249	122.809			65.249	37.8947	65.249	14.5455	65.249	9.27383								1324.17	5.62963	1324.17	0.38333	1324.17	0.0685
65.299	277.602	65.299	122.992			65.299	37.8947	65.299	14.5455	65.299	9.27383								1325.17	5.62963	1325.17	0.38333	1325.17	0.0685
65.349	278.129	65.349	123.176			65.349	37.8947	65.349	14.3434	65.349	9.27383								1326.17	5.66667	1326.17	0.4	1326.17	0.09975
65.399	278.524	65.399	123.451			65.399	37.8947	65.399	14.3434	65.399	8.99281								1327.17	5.66667	1327.17	0.38333	1327.17	0.0685
65.449	278.524	65.449	123.635			65.449	37.8947	65.449	14.3434	65.449	8.99281								1328.17	5.66667	1328.17	0.4	1328.17	0.09975
65.499	278.92	65.499	123.91			65.499	37.8947	65.499	14.3434	65.499	8.99281								1329.17	5.66667	1329.17	0.4	1329.17	0.09975
65.549	279.315	65.549	124.094			65.549	37.8947	65.549	14.1414	65.549	8.99281								1330.17	5.66667	1330.17	0.4	1330.17	0.09975
65.599	279.71	65.599	124.185			65.599	37.8947	65.599	14.1414	65.599	9.27383								1331.17	5.7037	1331.17	0.38333	1331.17	0.09975
65.649	280.369	65.649	124.553			65.649	37.8947	65.649	13.9394	65.649	8.99281								1332.17	5.7037	1332.17	0.38333	1332.17	0.09975
65.699	280.764	65.699	124.736			65.699	37.8947	65.699	13.9394	65.699	8.99281								1333.17	5.7037	1333.17	0.38333	1333.17	0.0685
65.749	281.159	65.749	124.828			65.749	37.8947	65.749	13.9394	65.749	8.99281								1334.18	5.7037	1334.18	0.38333	1334.18	0.09975
65.799	281.555	65.799	125.011			65.799	37.8947	65.799	13.9394	65.799	8.99281								1335.18	5.7037	1335.18	0.38333	1335.18	0.0685
65.849	282.345	65.849	125.379			65.849	37.7839	65.849	13.7374	65.849	8.99281								1336.18	5.74074	1336.18	0.4	1336.18	0.09975
65.899	282.609	65.899	125.47			65.899	37.7839	65.899	13.7374	65.899	8.99281								1337.18	5.7037	1337.18	0.38333	1337.18	0.0685
65.949	282.872	65.949	125.562			65.949	37.8947	65.949	13.7374	65.949	8.99281								1338.18	5.74074	1338.18	0.4	1338.18	0.09975
65.999	283.531	65.999	125.838			65.999	37.8947	65.999	13.7374	65.999	8.99281								1339.18	5.74074	1339.18	0.4	1339.18	0.09975
66.049	284.19	66.049	126.113			66.049	37.7839	66.049	13.7374	66.049	8.99281								1340.18	5.74074	1340.18	0.4	1340.18	0.09975
66.099	284.453	66.099	126.296			66.099	37.7839	66.099	13.7374	66.099	8.99281								1341.18	5.74074	1341.18	0.4	1341.18	0.09975
66.149	284.98	66.149	126.48			66.149	37.7839	66.149	13.7374	66.149	8.99281								1342.18	5.74074	1342.18	0.4	1342.18	0.09975
66.199	285.507	66.199	126.664			66.199	37.7839	66.199	13.7374	66.199	8.99281								1343.18	5.74074	1343.18	0.38333	1343.18	0.09975
66.249	286.166	66.249	126.939			66.249	37.7839	66.249	13.7374	66.249	8.99281								1344.19	5.74074	1344.19	0.4	1344.19	0.0685
66.299	286.561	66.299	127.031			66.299	37.7839	66.299	13.7374	66.299	8.99281								1345.19	5.74074	1345.19	0.38333	1345.19	0.09975
66.349	286.957	66.349	127.306			66.349	37.7839	66.349	13.7374	66.349	8.99281								1346.19	5.74074	1346.19	0.38333	1346.19	0.0685
66.399	287.615	66.399	127.49			66.399	37.7839	66.399	13.5353	66.399	8.99281								1347.19	5.74074	1347.19	0.38333	1347.19	0.0685
66.449	288.142	66.449	127.673			66.449	37.7839	66.449	13.5353	66.449	8.99281								1348.19	5.77778	1348.19	0.4	1348.19	0.09975
66.499	288.669	66.499	127.857			66.499	37.7839	66.499	13.5353	66.499	8.99281								1349.19	5.77778	1349.19	0.4	1349.19	0.09975
66.549	289.065	66.549	128.132			66.549	37.6731	66.549	13.5353	66.549	8.99281								1350.19	5.77778	1350.19	0.4	1350.19	0.09975
66.599	289.46	66.599	128.224			66.599	37.7839	66.599	13.5353	66.599	8.99281								1351.19	5.77778	1351.19	0.4	1351.19	0.09975
66.649	290.25	66.649	128.591			66.649	37.7839	66.649	13.5353	66.649	8.99281								1352.19	5.77778	1352.19	0.4	1352.19	0.09975
66.699	290.646	66.699	128.775			66.699	37.6731	66.699	13.5353	66.699	8.99281								1353.19	5.77778	1353.19	0.4	1353.19	0.09975
66.749	291.041	66.749	128.958			66.749	37.6731	66.749	13.5353	66.749	8.99281								1354.2	5.81481	1354.2	0.4	1354.2	0.09975
66.799	291.568	66.799	129.142			66.799	37.6731	66.799	13.3333	66.799	8.99281								1355.2	5.77778	1355.2	0.4	1355.2	0.09975
66.849	292.358	66.849	129.509			66.849	37.6731	66.849	13.3333	66.849	8.99281								1356.2	5.77778	1356.2	0.4	1356.2	0.09975
66.899	292.754	66.899	129.601			66.899	37.5623	66.899	13.5353	66.899	8.99281								1357.2	5.77778	1357.2	0.38333	1357.2	0.0685
66.949	293.017	66.949	129.693			66.949	37.6731	66.949	13.3333	66.949	8.99281								1358.2	5.81481	1358.2	0.38333	1358.2	0.0685
66.999	293.676	66.999	129.968			66.999	37.5623	66.999	13.3333	66.999	9.27383								1359.2	5.81481	1359.2	0.38333	1359.2	0.0685
67.049	294.335	67.049	130.243			67.049	37.5623	67.049	13.3333	67.049	9.27383								1360.2	5.85185	1360.2	0.4	1360.2	0.09975
67.099	294.73	67.099	130.335			67.099	37.5623	67.099	13.3333	67.099	9.27383								1361.2	5.81481	1361.2	0.4	1361.2	0.09975
67.149	295.125	67.149	130.519			67.149	37.5623	67.149	13.1313	67.149	9.27383								1362.2	5.85185	1362.2	0.4	1362.2	0.09975
67.2	295.784	67.2	130.702			67.2	37.4515	67.2	13.1313	67.2	9.27383								1363.2	5.85185	1363.2	0.4	1363.2	0.09975
67.25	296.311	67.25	130.978			67.25	37.5623	67.25	13.1313	67.25	9.27383								1364.2	5.85185	1364.2	0.4	1364.2	0.09975
67.3	296.838	67.3	131.161			67.3	37.4515	67.3	13.1313	67.3	9.27383								1365.21	5.85185	1365.21	0.4	1365.21	0.09975
67.35	297.233	67.35	131.345			67.35	37.4515	67.35	13.1313	67.35	9.27383								1366.21	5.85185	1366.21	0.4	1366.21	0.09975
67.4	297.76	67.4	131.528			67.4	37.4515	67.4	13.1313	67.4	9.27383								1367.21	5.85185	1367.21	0.4	1367.21	0.09975
67.45	298.419	67.45	131.712			67.45	37.4515	67.45	12.9293	67.45	9.27383								1368.21	5.85185	1368.21	0.4	1368.21	0.09975
67.5	298.814	67.5	131.895			67.5	37.3407	67.5	12.9293	67.5	9.27383								1369.21	5.85185	1369.21	0.38333	1369.21	0.09975
67.55	299.341	67.55	132.079			67.55	37.3407	67.55	13.1313	67.55	9.27383								1370.21	5.85185	1370.21	0.4	1370.21	0.0685
67.6	299.868	67.6	132.263			67.6	37.3407	67.6	13.1313	67.6	9.27383								1371.21	5.88889	1371.21	0.41667	1371.21	0.131
67.65	300.659	67.65	132.538			67.65	37.3407	67.65	13.1313	67.65	9.27383								1372.21	5.88889	1372.21	0.4	1372.21	0.09975
67.7	301.054	67.7	132.721			67.7	37.2299	67.7	13.1313	67.7	9.55486								1373.21	5.88889	1373.21	0.4	1373.21	0.09975
67.75	301.449	67.75	132.905			67.75	37.2299	67.75	13.1313	67.75	9.27383								1374.21	5.88889	1374.21	0.4	1374.21	0.09975
67.8	301.976	67.8	132.997			67.8	37.2299	67.8	13.1313	67.8	9.27383								1375.22	5.92593	1375.22	0.4	1375.22	0.09975
67.85	302.767	67.85	133.364			67.85	37.2299	67.85	13.1313	67.85	9.55486								1376.22	5.88889	1376.22	0.4	1376.22	0.09975
67.9	303.162	67.9	133.456			67.9	37.2299	67.9	13.1313	67.9	9.27383								1377.22	5.88889	1377.22	0.4	1377.22	0.09975
67.95	303.557	67.95	133.639			67.95	37.2299	67.95	13.1313	67.95	9.55486								1378.22	5.92593	1378.22	0.4	1378.22	0.09975
68	304.084	68	133.823			68	37.2299	68	13.1313	68	9.55486								1379.22	5.92593	1379.22	0.4	1379.22	0.09975
68.05	304.875	68.05	134.098			68.05	37.1191	68.05	13.1313	68.05	9.55486								1380.22	5.92593	1380.22	0.41667	1380.22	0.131
68.1	305.27	68.1	134.19			68.1	37.1191	68.1	13.1313	68.1	9.55486								1381.22	5.88889	1381.22	0.4	1381.22	0.0685
68.15	305.665	68.15	134.374			68.15	37.1191	68.15	13.1313	68.15	9.55486								1382.22	5.92593	1382.22	0.41667	1382.22	0.09975
68.2	306.324	68.2	134.649			68.2	37.1191	68.2	13.1313	68.2	9.55486								1383.22	5.96296	1383.22	0.41667	1383.22	0.09975
68.25	306.851	68.25	134.832			68.25	37.0083	68.25	13.1313	68.25	9.55486								1384.22	5.96296	1384.22	0.41667	1384.22	0.09975
68.3	307.378	68.3	134.924			68.3	37.0083	68.3	13.1313	68.3	9.55486								1385.23	5.92593	1385.23	0.4	1385.23	0.09975
68.35	307.905	68.35	135.108			68.35	37.0083	68.35	13.1313	68.35	9.55486								1386.23	5.92593	1386.23	0.41667	1386.23	0.09975
68.4	308.432	68.4	135.383			68.4	36.8975	68.4	13.1313	68.4	9.55486								1387.23	5.96296	1387.23	0.4	1387.23	0.09975
68.45	309.091	68.45	135.475			68.45	36.8975	68.45	13.1313	68.45	9.55486								1388.23	5.96296	1388.23	0.4	1388.23	0.09975
68.5	309.486	68.5	135.659			68.5	36.8975	68.5	12.9293	68.5	9.55486								1389.23	5.96296	1389.23	0.4	1389.23	0.09975
68.55	310.013	68.55	135.842			68.55	36.8975	68.55	13.1313	68.55	9.55486								1390.23	5.92593	1390.23	0.4	1390.23	0.09975
68.6	310.54	68.6	135.934			68.6	36.8975	68.6	13.1313	68.6	9.55486								1391.23	5.96296	1391.23	0.41667	1391.23	0.131
68.65	311.199	68.65	136.117			68.65	36.8975	68.65	13.1313	68.65	9.55486								1392.23	6	1392.23	0.41667	1392.23	0.131
68.7	311.726	68.7	136.301			68.7	36.7867	68.7	13.1313	68.7	9.55486								1393.23	6	1393.23	0.41667	1393.23	0.131
68.75	312.121	68.75	136.393			68.75	36.7867	68.75	13.1313	68.75	9.55486								1394.23	6	1394.23	0.41667	1394.23	0.131
68.8	312.648	68.8	136.485			68.8	36.7867	68.8	13.1313	68.8	9.55486								1395.24	6	1395.24	0.41667	1395.24	0.131
68.85	313.57	68.85	136.76			68.85	36.6759	68.85	13.1313	68.85	9.83588								1396.24	6	1396.24	0.41667	1396.24	0.131
68.9	313.966	68.9	136.76			68.9	36.6759	68.9	13.3333	68.9	9.55486								1397.24	6	1397.24	0.41667	1397.24	0.09975
68.95	314.229	68.95	136.852			68.95	36.6759	68.95	13.3333	68.95	9.83588								1398.24	6	1398.24	0.41667	1398.24	0.09975
69	314.888	69	137.035			69	36.6759	69	13.3333	69	9.83588								1399.24	6	1399.24	0.41667	1399.24	0.09975
69.05	315.679	69.05	137.311			69.05	36.5651	69.05	13.3333	69.05	9.55486								1400.24	6	1400.24	0.4	1400.24	0.09975
69.1	316.074	69.1	137.311			69.1	36.5651	69.1	13.3333	69.1	9.55486								1401.24	6	1401.24	0.41667	1401.24	0.09975
69.15	316.469	69.15	137.402			69.15	36.5651	69.15	13.3333	69.15	9.55486								1402.24	6	1402.24	0.4	1402.24	0.09975
69.2	317.128	69.2	137.586			69.2	36.5651	69.2	13.3333	69.2	9.83588								1403.24	6.07407	1403.24	0.41667	1403.24	0.131
69.25	317.787	69.25	137.678			69.25	36.4543	69.25	13.3333	69.25	9.55486								1404.24	6.07407	1404.24	0.41667	1404.24	0.131
69.3	318.182	69.3	137.861			69.3	36.4543	69.3	13.3333	69.3	9.83588								1405.24	6.07407	1405.24	0.41667	1405.24	0.131
69.35	318.709	69.35	137.953			69.35	36.4543	69.35	13.3333	69.35	9.83588								1406.25	6.07407	1406.25	0.41667	1406.25	0.131
69.4	319.236	69.4	138.045			69.4	36.3435	69.4	13.1313	69.4	9.55486								1407.25	6.07407	1407.25	0.41667	1407.25	0.131
69.45	319.895	69.45	138.137			69.45	36.3435	69.45	13.1313	69.45	9.27383								1408.25	6.07407	1408.25	0.41667	1408.25	0.09975
69.5	320.422	69.5	138.32			69.5	36.3435	69.5	12.9293	69.5	9.27383								1409.25	6.07407	1409.25	0.41667	1409.25	0.09975
69.55	320.949	69.55	138.412			69.55	36.2327	69.55	12.9293	69.55	9.27383								1410.25	6.07407	1410.25	0.41667	1410.25	0.09975
69.6	321.476	69.6	138.412			69.6	36.2327	69.6	12.9293	69.6	8.99281								1411.25	6.07407	1411.25	0.41667	1411.25	0.09975
69.65	322.266	69.65	138.596			69.65	36.2327	69.65	12.9293	69.65	8.99281								1412.25	6.11111	1412.25	0.41667	1412.25	0.131
69.7	322.661	69.7	138.779			69.7	36.1219	69.7	12.9293	69.7	8.99281								1413.25	6.11111	1413.25	0.43333	1413.25	0.131
69.75	323.057	69.75	138.779			69.75	36.1219	69.75	13.1313	69.75	8.99281								1414.25	6.11111	1414.25	0.43333	1414.25	0.131
69.8	323.584	69.8	138.871			69.8	36.1219	69.8	12.9293	69.8	8.99281								1415.26	6.11111	1415.26	0.41667	1415.26	0.131
69.85	324.506	69.85	139.146			69.85	36.0111	69.85	12.9293	69.85	8.99281								1416.26	6.11111	1416.26	0.41667	1416.26	0.131
69.9	324.638	69.9	139.146			69.9	36.0111	69.9	12.9293	69.9	8.99281								1417.26	6.11111	1417.26	0.41667	1417.26	0.131
69.95	324.769	69.95	139.238			69.95	36.0111	69.95	12.9293	69.95	8.99281								1418.26	6.11111	1418.26	0.41667	1418.26	0.131
70	325.296	70	139.422			70	36.0111	70	12.9293	70	8.99281								1419.26	6.11111	1419.26	0.41667	1419.26	0.131
70.05	325.955	70.05	139.605			70.05	35.9003	70.05	12.9293	70.05	8.99281								1420.26	6.11111	1420.26	0.41667	1420.26	0.131
70.1	326.35	70.1	139.605			70.1	35.9003	70.1	12.7273	70.1	9.27383								1421.26	6.11111	1421.26	0.41667	1421.26	0.09975
70.15	326.746	70.15	139.789			70.15	35.9003	70.15	12.7273	70.15	8.99281								1422.26	6.11111	1422.26	0.41667	1422.26	0.131
70.2	327.273	70.2	139.881			70.2	35.7895	70.2	12.9293	70.2	9.27383								1423.26	6.11111	1423.26	0.41667	1423.26	0.09975
70.25	327.931	70.25	140.064			70.25	35.7895	70.25	12.9293	70.25	9.27383								1424.26	6.18519	1424.26	0.43333	1424.26	0.131
70.3	328.327	70.3	140.156			70.3	35.7895	70.3	12.7273	70.3	9.27383								1425.27	6.18519	1425.27	0.43333	1425.27	0.131
70.35	328.854	70.35	140.34			70.35	35.6787	70.35	12.9293	70.35	9.27383								1426.27	6.18519	1426.27	0.41667	1426.27	0.131
70.4	329.381	70.4	140.431			70.4	35.5679	70.4	12.9293	70.4	9.27383								1427.27	6.18519	1427.27	0.41667	1427.27	0.131
70.45	329.908	70.45	140.615			70.45	35.5679	70.45	12.9293	70.45	9.27383								1428.27	6.18519	1428.27	0.41667	1428.27	0.131
70.5	330.435	70.5	140.799			70.5	35.5679	70.5	12.9293	70.5	9.27383								1429.27	6.18519	1429.27	0.41667	1429.27	0.131
70.55	330.962	70.55	140.89			70.55	35.4571	70.55	12.9293	70.55	9.27383								1430.27	6.18519	1430.27	0.41667	1430.27	0.131
70.6	331.357	70.6	140.982			70.6	35.4571	70.6	12.9293	70.6	9.27383								1431.27	6.18519	1431.27	0.41667	1431.27	0.131
70.65	332.148	70.65	141.166			70.65	35.4571	70.65	12.9293	70.65	9.27383								1432.27	6.18519	1432.27	0.41667	1432.27	0.09975
70.7	332.675	70.7	141.349			70.7	35.3463	70.7	12.7273	70.7	9.27383								1433.27	6.18519	1433.27	0.41667	1433.27	0.131
70.75	332.938	70.75	141.441			70.75	35.3463	70.75	12.7273	70.75	9.27383								1434.27	6.18519	1434.27	0.41667	1434.27	0.09975
70.8	333.465	70.8	141.533			70.8	35.3463	70.8	12.7273	70.8	9.27383								1435.28	6.22222	1435.28	0.43333	1435.28	0.131
70.85	334.256	70.85	141.9			70.85	35.2355	70.85	12.9293	70.85	9.27383								1436.28	6.22222	1436.28	0.43333	1436.28	0.131
70.9	334.651	70.9	141.992			70.9	35.1247	70.9	12.9293	70.9	9.27383								1437.28	6.22222	1437.28	0.43333	1437.28	0.131
70.95	334.914	70.95	141.992			70.95	35.2355	70.95	12.9293	70.95	9.27383								1438.28	6.22222	1438.28	0.43333	1438.28	0.131
71	335.573	71	142.175			71	35.1247	71	12.9293	71	9.27383								1439.28	6.22222	1439.28	0.43333	1439.28	0.131
71.05	336.232	71.05	142.451			71.05	35.0138	71.05	12.9293	71.05	9.27383								1440.28	6.25926	1440.28	0.41667	1440.28	0.131
71.1	336.495	71.1	142.542			71.1	35.0138	71.1	12.9293	71.1	9.27383								1441.28	6.25926	1441.28	0.43333	1441.28	0.131
71.15	337.022	71.15	142.634			71.15	35.0138	71.15	12.9293	71.15	9.55486								1442.28	6.25926	1442.28	0.41667	1442.28	0.131
71.2	337.549	71.2	142.91			71.2	34.9031	71.2	12.9293	71.2	9.55486								1443.28	6.25926	1443.28	0.41667	1443.28	0.131
71.25	336.364	71.25	143.093			71.25	34.9031	71.25	12.9293	71.25	9.27383								1444.28	6.25926	1444.28	0.41667	1444.28	0.131
71.3	333.86	71.3	143.185			71.3	34.9031	71.3	12.9293	71.3	9.55486								1445.29	6.25926	1445.29	0.41667	1445.29	0.131
71.35	328.59	71.35	143.369			71.35	34.7922	71.35	12.9293	71.35	9.55486								1446.29	6.25926	1446.29	0.41667	1446.29	0.09975
71.4	313.043	71.4	143.46			71.4	34.7922	71.4	12.9293	71.4	9.55486								1447.29	6.2963	1447.29	0.43333	1447.29	0.16225
71.45	302.635	71.45	143.552			71.45	34.6814	71.45	12.7273	71.45	9.27383								1448.29	6.2963	1448.29	0.43333	1448.29	0.131
71.5	301.976	71.5	143.736			71.5	34.6814	71.5	12.9293	71.5	9.55486								1449.29	6.2963	1449.29	0.43333	1449.29	0.131
71.55	301.713	71.55	143.827			71.55	34.5706	71.55	12.9293	71.55	9.27383								1450.29	6.2963	1450.29	0.43333	1450.29	0.131
71.6	301.581	71.6	143.919			71.6	34.5706	71.6	12.9293	71.6	9.27383								1451.29	6.2963	1451.29	0.43333	1451.29	0.131
71.65	301.845	71.65	144.011			71.65	34.5706	71.65	12.9293	71.65	9.27383								1452.29	6.2963	1452.29	0.43333	1452.29	0.131
71.7	302.108	71.7	144.011			71.7	34.4598	71.7	12.9293	71.7	9.27383								1453.29	6.2963	1453.29	0.43333	1453.29	0.131
71.75	302.24	71.75	143.919			71.75	34.4598	71.75	12.9293	71.75	9.27383								1454.29	6.2963	1454.29	0.43333	1454.29	0.131
71.8	302.24	71.8	143.919			71.8	34.4598	71.8	12.9293	71.8	9.27383								1455.29	6.2963	1455.29	0.41667	1455.29	0.131
71.85	301.976	71.85	144.011			71.85	34.349	71.85	12.9293	71.85	9.27383								1456.3	6.33333	1456.3	0.45	1456.3	0.16225
71.9	301.581	71.9	144.103			71.9	34.349	71.9	12.9293	71.9	8.99281								1457.3	6.33333	1457.3	0.43333	1457.3	0.131
71.95	301.713	71.95	144.103			71.95	34.349	71.95	12.9293	71.95	8.71178								1458.3	6.33333	1458.3	0.43333	1458.3	0.16225
72	302.24	72	144.195			72	34.2382	72	12.9293	72	8.71178								1459.3	6.33333	1459.3	0.43333	1459.3	0.16225
72.05	302.899	72.05	144.378			72.05	34.1274	72.05	12.9293	72.05	8.71178								1460.3	6.33333	1460.3	0.43333	1460.3	0.131
72.1	303.294	72.1	144.378			72.1	34.1274	72.1	12.9293	72.1	8.71178								1461.3	6.37037	1461.3	0.43333	1461.3	0.16225
72.15	303.689	72.15	144.47			72.15	34.1274	72.15	12.9293	72.15	8.71178								1462.3	6.37037	1462.3	0.43333	1462.3	0.131
72.2	304.216	72.2	144.562			72.2	34.0166	72.2	13.1313	72.2	8.71178								1463.3	6.37037	1463.3	0.43333	1463.3	0.131
72.25	304.875	72.25	144.654			72.25	34.0166	72.25	13.1313	72.25	8.71178								1464.3	6.37037	1464.3	0.43333	1464.3	0.131
72.3	305.27	72.3	144.745			72.3	33.9058	72.3	12.9293	72.3	8.71178								1465.3	6.37037	1465.3	0.43333	1465.3	0.131
72.35	305.797	72.35	144.929			72.35	33.9058	72.35	13.1313	72.35	8.71178								1466.31	6.37037	1466.31	0.43333	1466.31	0.131
72.4	306.324	72.4	145.021			72.4	33.795	72.4	13.1313	72.4	8.71178								1467.31	6.37037	1467.31	0.43333	1467.31	0.131
72.45	306.983	72.45	145.021			72.45	33.795	72.45	13.1313	72.45	8.71178								1468.31	6.40741	1468.31	0.45	1468.31	0.16225
72.5	307.51	72.5	145.112			72.5	33.6842	72.5	13.1313	72.5	8.71178								1469.31	6.40741	1469.31	0.43333	1469.31	0.16225
72.55	308.037	72.55	145.204			72.55	33.6842	72.55	13.1313	72.55	8.71178								1470.31	6.40741	1470.31	0.45	1470.31	0.16225
72.6	308.432	72.6	145.204			72.6	33.6842	72.6	13.3333	72.6	8.71178								1471.31	6.44444	1471.31	0.43333	1471.31	0.16225
72.65	309.223	72.65	145.388			72.65	33.5734	72.65	13.3333	72.65	8.71178								1472.31	6.44444	1472.31	0.43333	1472.31	0.131
72.7	309.75	72.7	145.48			72.7	33.4626	72.7	13.3333	72.7	8.71178								1473.31	6.44444	1473.31	0.43333	1473.31	0.131
72.75	310.145	72.75	145.571			72.75	33.4626	72.75	13.3333	72.75	8.71178								1474.31	6.44444	1474.31	0.43333	1474.31	0.131
72.8	310.672	72.8	145.571			72.8	33.4626	72.8	13.3333	72.8	8.71178								1475.31	6.44444	1475.31	0.43333	1475.31	0.131
72.85	311.594	72.85	145.755			72.85	33.3518	72.85	13.5353	72.85	8.71178								1476.32	6.44444	1476.32	0.43333	1476.32	0.131
72.9	311.989	72.9	145.847			72.9	33.241	72.9	13.5353	72.9	8.71178								1477.32	6.44444	1477.32	0.43333	1477.32	0.131
72.95	312.385	72.95	145.847			72.95	33.241	72.95	13.5353	72.95	8.71178								1478.32	6.44444	1478.32	0.43333	1478.32	0.131
73	313.043	73	145.939			73	33.241	73	13.5353	73	8.99281								1479.32	6.48148	1479.32	0.45	1479.32	0.16225
73.05	313.834	73.05	146.122			73.05	33.1302	73.05	13.7374	73.05	8.71178								1480.32	6.44444	1480.32	0.43333	1480.32	0.131
73.1	314.229	73.1	146.122			73.1	33.1302	73.1	13.7374	73.1	8.99281								1481.32	6.48148	1481.32	0.45	1481.32	0.16225
73.15	314.625	73.15	146.214			73.15	33.0194	73.15	13.7374	73.15	8.99281								1482.32	6.48148	1482.32	0.45	1482.32	0.16225
73.2	315.283	73.2	146.397			73.2	32.9086	73.2	13.7374	73.2	8.99281								1483.32	6.48148	1483.32	0.45	1483.32	0.16225
73.25	315.942	73.25	146.397			73.25	32.9086	73.25	13.7374	73.25	8.99281								1484.32	6.48148	1484.32	0.45	1484.32	0.16225
73.3	316.469	73.3	146.489			73.3	32.7978	73.3	13.7374	73.3	8.99281								1485.32	6.48148	1485.32	0.43333	1485.32	0.16225
73.35	316.996	73.35	146.581			73.35	32.7978	73.35	13.7374	73.35	8.99281								1486.33	6.48148	1486.33	0.45	1486.33	0.16225
73.4	317.523	73.4	146.673			73.4	32.687	73.4	13.7374	73.4	8.99281								1487.33	6.48148	1487.33	0.45	1487.33	0.16225
73.45	318.182	73.45	146.673			73.45	32.687	73.45	13.7374	73.45	8.99281								1488.33	6.48148	1488.33	0.43333	1488.33	0.16225
73.5	318.709	73.5	146.765			73.5	32.5762	73.5	13.7374	73.5	8.99281								1489.33	6.55556	1489.33	0.45	1489.33	0.16225
73.55	319.236	73.55	146.856			73.55	32.4654	73.55	13.7374	73.55	8.99281								1490.33	6.55556	1490.33	0.45	1490.33	0.16225
73.6	319.763	73.6	146.765			73.6	32.4654	73.6	13.7374	73.6	8.99281								1491.33	6.55556	1491.33	0.45	1491.33	0.16225
73.65	320.553	73.65	146.765			73.65	32.3546	73.65	13.5353	73.65	8.99281								1492.33	6.55556	1492.33	0.45	1492.33	0.16225
73.7	321.08	73.7	146.673			73.7	32.3546	73.7	13.5353	73.7	8.99281								1493.33	6.55556	1493.33	0.45	1493.33	0.16225
73.75	321.344	73.75	146.489			73.75	32.2438	73.75	13.5353	73.75	8.99281								1494.33	6.55556	1494.33	0.45	1494.33	0.16225
73.8	322.003	73.8	146.122			73.8	32.2438	73.8	13.5353	73.8	8.99281								1495.33	6.55556	1495.33	0.45	1495.33	0.16225
73.85	322.793	73.85	145.571			73.85	32.133	73.85	13.5353	73.85	8.99281								1496.33	6.55556	1496.33	0.45	1496.33	0.16225
73.9	323.188	73.9	145.112			73.9	32.0222	73.9	13.3333	73.9	8.99281								1497.34	6.55556	1497.34	0.45	1497.34	0.16225
73.95	323.452	73.95	144.654			73.95	32.0222	73.95	13.3333	73.95	8.99281								1498.34	6.55556	1498.34	0.45	1498.34	0.16225
74	323.979	74	144.011			74	32.0222	74	13.3333	74	8.99281								1499.34	6.55556	1499.34	0.45	1499.34	0.16225
74.05	324.769	74.05	143.46			74.05	31.8006	74.05	13.3333	74.05	8.99281								1500.34	6.55556	1500.34	0.45	1500.34	0.16225
74.1	325.033	74.1	143.001			74.1	31.8006	74.1	13.1313	74.1	8.99281								1501.34	6.59259	1501.34	0.45	1501.34	0.1935
74.15	325.428	74.15	142.726			74.15	31.8006	74.15	13.1313	74.15	8.99281								1502.34	6.62963	1502.34	0.46667	1502.34	0.1935
74.2	323.188	74.2	142.451			74.2	31.6898	74.2	13.1313	74.2	8.99281								1503.34	6.59259	1503.34	0.46667	1503.34	0.1935
74.25	318.841	74.25	141.992			74.25	31.5789	74.25	13.1313	74.25	8.99281								1504.34	6.62963	1504.34	0.45	1504.34	0.16225
74.3	317.655	74.3	141.808			74.3	31.5789	74.3	13.1313	74.3	8.99281								1505.34	6.62963	1505.34	0.45	1505.34	0.16225
74.35	317.523	74.35	141.625			74.35	31.4681	74.35	13.1313	74.35	8.99281								1506.34	6.62963	1506.34	0.45	1506.34	0.16225
74.4	317.655	74.4	141.441			74.4	31.3573	74.4	13.1313	74.4	8.99281								1507.35	6.62963	1507.35	0.45	1507.35	0.16225
74.45	317.918	74.45	141.074			74.45	31.3573	74.45	13.1313	74.45	8.71178								1508.35	6.62963	1508.35	0.45	1508.35	0.16225
74.5	318.182	74.5	140.982			74.5	31.2465	74.5	13.1313	74.5	8.71178								1509.35	6.62963	1509.35	0.45	1509.35	0.16225
74.55	318.577	74.55	140.89			74.55	31.1357	74.55	13.1313	74.55	8.71178								1510.35	6.62963	1510.35	0.45	1510.35	0.16225
74.6	318.841	74.6	140.615			74.6	31.1357	74.6	12.9293	74.6	8.99281								1511.35	6.62963	1511.35	0.45	1511.35	0.16225
74.65	319.368	74.65	140.34			74.65	31.0249	74.65	12.9293	74.65	8.71178								1512.35	6.62963	1512.35	0.45	1512.35	0.16225
74.7	319.895	74.7	140.156			74.7	30.9141	74.7	12.9293	74.7	8.99281								1513.35	6.66667	1513.35	0.46667	1513.35	0.1935
74.75	320.158	74.75	139.972			74.75	30.9141	74.75	12.9293	74.75	8.71178								1514.35	6.66667	1514.35	0.46667	1514.35	0.1935
74.8	320.553	74.8	139.697			74.8	30.9141	74.8	12.9293	74.8	8.99281								1515.35	6.7037	1515.35	0.45	1515.35	0.1935
74.85	321.344	74.85	139.514			74.85	30.6925	74.85	12.9293	74.85	8.71178								1516.35	6.66667	1516.35	0.45	1516.35	0.1935
74.9	321.739	74.9	139.33			74.9	30.6925	74.9	12.9293	74.9	8.71178								1517.36	6.7037	1517.36	0.45	1517.36	0.1935
74.95	322.003	74.95	139.055			74.95	30.6925	74.95	12.7273	74.95	8.71178								1518.36	6.7037	1518.36	0.45	1518.36	0.16225
75	322.266	75	138.963			75	30.5817	75	12.7273	75	8.71178								1519.36	6.7037	1519.36	0.45	1519.36	0.1935
75.05	322.134	75.05	138.687			75.05	30.3601	75.05	12.7273	75.05	8.71178								1520.36	6.7037	1520.36	0.45	1520.36	0.16225
75.1	322.134	75.1	138.504			75.1	30.3601	75.1	12.7273	75.1	8.71178								1521.36	6.7037	1521.36	0.45	1521.36	0.16225
75.15	322.266	75.15	138.412			75.15	30.3601	75.15	12.7273	75.15	8.71178								1522.36	6.7037	1522.36	0.45	1522.36	0.16225
75.2	322.398	75.2	138.32			75.2	30.3601	75.2	12.7273	75.2	8.71178								1523.36	6.7037	1523.36	0.45	1523.36	0.16225
75.25	322.661	75.25	138.137			75.25	30.2493	75.25	12.7273	75.25	8.71178								1524.36	6.7037	1524.36	0.45	1524.36	0.16225
75.3	322.793	75.3	138.045			75.3	30.1385	75.3	12.7273	75.3	8.71178								1525.36	6.74074	1525.36	0.46667	1525.36	0.1935
75.35	323.188	75.35	138.045			75.35	30.0277	75.35	12.7273	75.35	8.71178								1526.36	6.74074	1526.36	0.46667	1526.36	0.1935
75.4	323.452	75.4	137.861			75.4	30.0277	75.4	12.7273	75.4	8.71178								1527.37	6.77778	1527.37	0.46667	1527.37	0.1935
75.45	323.715	75.45	137.586			75.45	29.9169	75.45	12.7273	75.45	8.71178								1528.37	6.77778	1528.37	0.46667	1528.37	0.1935
75.5	323.979	75.5	137.494			75.5	29.8061	75.5	12.9293	75.5	8.71178								1529.37	6.77778	1529.37	0.46667	1529.37	0.1935
75.55	324.111	75.55	137.402			75.55	29.8061	75.55	12.7273	75.55	8.71178								1530.37	6.77778	1530.37	0.45	1530.37	0.1935
75.6	324.374	75.6	137.219			75.6	29.6953	75.6	12.9293	75.6	8.71178								1531.37	6.77778	1531.37	0.46667	1531.37	0.1935
75.65	324.901	75.65	137.127			75.65	29.5845	75.65	12.9293	75.65	8.99281								1532.37	6.77778	1532.37	0.46667	1532.37	0.16225
75.7	325.033	75.7	137.127			75.7	29.5845	75.7	12.9293	75.7	8.71178								1533.37	6.77778	1533.37	0.45	1533.37	0.1935
75.75	325.165	75.75	137.035			75.75	29.4737	75.75	12.9293	75.75	8.71178								1534.37	6.77778	1534.37	0.45	1534.37	0.16225
75.8	325.56	75.8	136.944			75.8	29.4737	75.8	12.9293	75.8	8.71178								1535.37	6.81481	1535.37	0.46667	1535.37	0.1935
75.85	326.087	75.85	136.944			75.85	29.3629	75.85	13.1313	75.85	8.99281								1536.37	6.81481	1536.37	0.46667	1536.37	0.1935
75.9	326.219	75.9	136.852			75.9	29.2521	75.9	13.1313	75.9	8.71178								1537.37	6.81481	1537.37	0.46667	1537.37	0.1935
75.95	326.087	75.95	136.76			75.95	29.2521	75.95	13.1313	75.95	8.71178								1538.38	6.85185	1538.38	0.46667	1538.38	0.1935
76	325.823	76	136.668			76	29.2521	76	13.1313	76	8.71178								1539.38	6.85185	1539.38	0.46667	1539.38	0.1935
76.05	325.823	76.05	136.668			76.05	29.0305	76.05	13.1313	76.05	8.71178								1540.38	6.85185	1540.38	0.46667	1540.38	0.1935
76.1	325.823	76.1	136.576			76.1	29.0305	76.1	13.1313	76.1	8.71178								1541.38	6.85185	1541.38	0.46667	1541.38	0.1935
76.15	325.955	76.15	136.485			76.15	29.0305	76.15	13.1313	76.15	8.71178								1542.38	6.85185	1542.38	0.46667	1542.38	0.1935
76.2	326.219	76.2	136.485			76.2	28.9197	76.2	13.3333	76.2	8.71178								1543.38	6.85185	1543.38	0.46667	1543.38	0.1935
76.25	326.087	76.25	136.393			76.25	28.8089	76.25	13.3333	76.25	8.71178								1544.38	6.85185	1544.38	0.46667	1544.38	0.1935
76.3	326.087	76.3	136.301			76.3	28.6981	76.3	13.3333	76.3	8.71178								1545.38	6.85185	1545.38	0.46667	1545.38	0.1935
76.35	326.35	76.35	136.301			76.35	28.6981	76.35	13.3333	76.35	8.71178								1546.38	6.85185	1546.38	0.46667	1546.38	0.1935
76.4	326.35	76.4	136.301			76.4	28.5873	76.4	13.3333	76.4	8.71178								1547.38	6.88889	1547.38	0.46667	1547.38	0.22475
76.45	326.482	76.45	136.209			76.45	28.4764	76.45	13.3333	76.45	8.71178								1548.38	6.92593	1548.38	0.48333	1548.38	0.22475
76.5	326.35	76.5	136.209			76.5	28.3656	76.5	13.3333	76.5	8.71178								1549.39	6.92593	1549.39	0.48333	1549.39	0.22475
76.55	325.428	76.55	136.209			76.55	28.3656	76.55	13.3333	76.55	8.71178								1550.39	6.92593	1550.39	0.46667	1550.39	0.22475
76.6	324.506	76.6	136.117			76.6	28.2549	76.6	13.3333	76.6	8.71178								1551.39	6.92593	1551.39	0.46667	1551.39	0.22475
76.65	324.242	76.65	136.117			76.65	28.144	76.65	13.3333	76.65	8.71178								1552.39	6.92593	1552.39	0.46667	1552.39	0.1935
76.7	323.979	76.7	136.117			76.7	28.144	76.7	13.3333	76.7	8.71178								1553.39	6.92593	1553.39	0.46667	1553.39	0.1935
76.75	323.715	76.75	136.026			76.75	28.0332	76.75	13.5353	76.75	8.71178								1554.39	6.92593	1554.39	0.46667	1554.39	0.1935
76.8	323.32	76.8	135.934			76.8	28.0332	76.8	13.5353	76.8	8.71178								1555.39	6.92593	1555.39	0.46667	1555.39	0.1935
76.85	321.08	76.85	135.934			76.85	27.8116	76.85	13.5353	76.85	8.71178								1556.39	6.96296	1556.39	0.46667	1556.39	0.1935
76.9	319.368	76.9	135.842			76.9	27.8116	76.9	13.5353	76.9	8.71178								1557.39	6.96296	1557.39	0.46667	1557.39	0.1935
76.95	318.709	76.95	135.75			76.95	27.7008	76.95	13.5353	76.95	8.71178								1558.39	6.96296	1558.39	0.46667	1558.39	0.1935
77	318.445	77	135.659			77	27.7008	77	13.7374	77	8.71178								1559.4	6.96296	1559.4	0.46667	1559.4	0.1935
77.05	318.314	77.05	135.659			77.05	27.4792	77.05	13.7374	77.05	8.71178								1560.4	6.96296	1560.4	0.46667	1560.4	0.1935
77.1	318.314	77.1	135.567			77.1	27.4792	77.1	13.7374	77.1	8.71178								1561.4	7	1561.4	0.48333	1561.4	0.22475
77.15	318.314	77.15	135.475			77.15	27.4792	77.15	13.7374	77.15	8.71178								1562.4	7	1562.4	0.48333	1562.4	0.22475
77.2	318.445	77.2	135.383			77.2	27.3684	77.2	13.7374	77.2	8.71178								1563.4	7	1563.4	0.48333	1563.4	0.22475
77.25	318.445	77.25	135.2			77.25	27.2576	77.25	13.7374	77.25	8.71178								1564.4	7	1564.4	0.46667	1564.4	0.22475
77.3	318.314	77.3	135.108			77.3	27.2576	77.3	13.7374	77.3	8.71178								1565.4	7	1565.4	0.48333	1565.4	0.22475
77.35	318.05	77.35	135.016			77.35	27.1468	77.35	13.9394	77.35	8.71178								1566.4	7.03704	1566.4	0.48333	1566.4	0.22475
77.4	317.391	77.4	134.832			77.4	27.036	77.4	13.9394	77.4	8.71178								1567.4	7.03704	1567.4	0.46667	1567.4	0.22475
77.45	316.337	77.45	134.465			77.45	27.036	77.45	13.9394	77.45	8.71178								1568.4	7.03704	1568.4	0.46667	1568.4	0.1935
77.5	316.206	77.5	134.465			77.5	26.9252	77.5	13.9394	77.5	8.71178								1569.41	7.07407	1569.41	0.48333	1569.41	0.256
77.55	316.074	77.55	134.282			77.55	26.8144	77.55	13.9394	77.55	8.71178								1570.41	7.07407	1570.41	0.48333	1570.41	0.22475
77.6	315.942	77.6	134.098			77.6	26.8144	77.6	13.9394	77.6	8.71178								1571.41	7.07407	1571.41	0.48333	1571.41	0.22475
77.65	315.81	77.65	133.823			77.65	26.7036	77.65	13.9394	77.65	8.71178								1572.41	7.07407	1572.41	0.48333	1572.41	0.22475
77.7	315.81	77.7	133.731			77.7	26.5928	77.7	13.9394	77.7	8.71178								1573.41	7.07407	1573.41	0.48333	1573.41	0.22475
77.75	315.415	77.75	133.639			77.75	26.5928	77.75	13.9394	77.75	8.71178								1574.41	7.07407	1574.41	0.48333	1574.41	0.22475
77.8	314.888	77.8	133.364			77.8	26.482	77.8	13.9394	77.8	8.71178								1575.41	7.11111	1575.41	0.48333	1575.41	0.22475
77.85	314.098	77.85	133.18			77.85	26.3712	77.85	13.9394	77.85	8.71178								1576.41	7.11111	1576.41	0.48333	1576.41	0.22475
77.9	313.043	77.9	132.997			77.9	26.3712	77.9	13.9394	77.9	8.71178								1577.41	7.11111	1577.41	0.48333	1577.41	0.22475
77.95	312.516	77.95	132.813			77.95	26.3712	77.95	13.9394	77.95	8.71178								1578.41	7.11111	1578.41	0.48333	1578.41	0.22475
78	311.989	78	132.63			78	26.2604	78	13.9394	78	8.71178								1579.41	7.11111	1579.41	0.48333	1579.41	0.22475
78.05	310.145	78.05	132.354			78.05	26.1496	78.05	13.9394	78.05	8.99281								1580.42	7.11111	1580.42	0.46667	1580.42	0.22475
78.1	307.773	78.1	132.171			78.1	26.1496	78.1	13.9394	78.1	8.99281								1581.42	7.14815	1581.42	0.5	1581.42	0.256
78.15	306.456	78.15	131.987			78.15	26.1496	78.15	13.7374	78.15	8.99281								1582.42	7.18519	1582.42	0.48333	1582.42	0.256
78.2	305.402	78.2	131.804			78.2	26.0388	78.2	13.7374	78.2	8.99281								1583.42	7.18519	1583.42	0.48333	1583.42	0.22475
78.25	303.689	78.25	131.436			78.25	25.928	78.25	13.5353	78.25	8.99281								1584.42	7.18519	1584.42	0.48333	1584.42	0.256
78.3	296.838	78.3	131.253			78.3	25.928	78.3	13.5353	78.3	8.99281								1585.42	7.18519	1585.42	0.48333	1585.42	0.256
78.35	285.902	78.35	131.069			78.35	25.8172	78.35	13.5353	78.35	8.99281								1586.42	7.18519	1586.42	0.48333	1586.42	0.22475
78.4	277.997	78.4	130.794			78.4	25.8172	78.4	13.7374	78.4	8.99281								1587.42	7.18519	1587.42	0.48333	1587.42	0.22475
78.45	273.65	78.45	130.335			78.45	25.7064	78.45	13.5353	78.45	8.99281								1588.42	7.18519	1588.42	0.48333	1588.42	0.22475
78.5	271.937	78.5	130.151			78.5	25.7064	78.5	13.7374	78.5	8.99281								1589.42	7.18519	1589.42	0.48333	1589.42	0.22475
78.55	270.092	78.55	129.968			78.55	25.5956	78.55	13.7374	78.55	8.99281								1590.43	7.18519	1590.43	0.48333	1590.43	0.22475
78.6	267.852	78.6	129.509			78.6	25.4848	78.6	13.7374	78.6	8.99281								1591.43	7.18519	1591.43	0.48333	1591.43	0.22475
78.65	265.613	78.65	129.142			78.65	25.4848	78.65	13.7374	78.65	8.99281								1592.43	7.22222	1592.43	0.48333	1592.43	0.22475
78.7	264.559	78.7	128.958			78.7	25.374	78.7	13.9394	78.7	8.71178								1593.43	7.25926	1593.43	0.5	1593.43	0.256
78.75	263.241	78.75	128.683			78.75	25.374	78.75	13.9394	78.75	8.71178								1594.43	7.22222	1594.43	0.48333	1594.43	0.22475
78.8	260.079	78.8	128.132			78.8	25.374	78.8	13.9394	78.8	8.71178								1595.43	7.25926	1595.43	0.5	1595.43	0.256
78.85	256.126	78.85	127.031			78.85	25.2632	78.85	13.9394	78.85	8.71178								1596.43	7.25926	1596.43	0.5	1596.43	0.256
78.9	252.701	78.9	125.929			78.9	25.1523	78.9	13.9394	78.9	8.71178								1597.43	7.25926	1597.43	0.5	1597.43	0.256
78.95	248.617	78.95	124.828			78.95	25.1523	78.95	13.9394	78.95	8.71178								1598.43	7.25926	1598.43	0.5	1598.43	0.256
79	231.752	79	123.543			79	25.1523	79	13.9394	79	8.71178								1599.43	7.25926	1599.43	0.5	1599.43	0.256
79.05	199.341	79.05	122.074			79.05	25.0416	79.05	13.9394	79.05	8.71178								1600.44	7.25926	1600.44	0.5	1600.44	0.256
79.1	186.825	79.1	121.065			79.1	25.0416	79.1	13.9394	79.1	8.71178								1601.44	7.2963	1601.44	0.5	1601.44	0.256
79.15	171.542	79.15	120.055			79.15	25.0416	79.15	13.9394	79.15	8.71178								1602.44	7.2963	1602.44	0.5	1602.44	0.256
79.2	143.742	79.2	118.862			79.2	24.9307	79.2	13.9394	79.2	8.71178								1603.44	7.2963	1603.44	0.5	1603.44	0.22475
79.25	117.391	79.25	117.393			79.25	24.8199	79.25	13.9394	79.25	8.14973								1604.44	7.2963	1604.44	0.48333	1604.44	0.256
79.3	111.726	79.3	116.567			79.3	24.8199	79.3	13.9394	79.3	8.14973								1605.44	7.33333	1605.44	0.5	1605.44	0.28725
79.35	108.169	79.35	115.833			79.35	24.8199	79.35	13.9394	79.35	8.14973								1606.44	7.33333	1606.44	0.5	1606.44	0.256
79.4	104.48	79.4	114.64			79.4	24.7091	79.4	13.9394	79.4	8.14973								1607.44	7.33333	1607.44	0.5	1607.44	0.256
79.45	100.395	79.45	112.988			79.45	24.7091	79.45	13.7374	79.45	8.14973								1608.44	7.33333	1608.44	0.5	1608.44	0.256
79.5	98.419	79.5	111.886			79.5	24.5983	79.5	13.7374	79.5	8.14973								1609.44	7.33333	1609.44	0.5	1609.44	0.256
79.55	96.8379	79.55	110.509			79.55	24.5983	79.55	13.3333	79.55	8.14973								1610.45	7.33333	1610.45	0.5	1610.45	0.256
79.6	94.8617	79.6	108.49			79.6	24.4875	79.6	12.7273	79.6	8.14973								1611.45	7.33333	1611.45	0.5	1611.45	0.256
79.65	92.7536	79.65	105.278			79.65	24.4875	79.65	12.5252	79.65	8.14973								1612.45	7.37037	1612.45	0.5	1612.45	0.256
79.7	91.6996	79.7	101.973			79.7	24.3767	79.7	12.5252	79.7	8.14973								1613.45	7.37037	1613.45	0.5	1613.45	0.256
79.75	90.5138	79.75	97.8431			79.75	24.3767	79.75	12.5252	79.75	8.14973								1614.45	7.37037	1614.45	0.5	1614.45	0.256
79.8	89.1963	79.8	93.3456			79.8	24.3767	79.8	12.5252	79.8	8.14973								1615.45	7.37037	1615.45	0.5	1615.45	0.256
79.85	87.747	79.85	89.5824			79.85	24.2659	79.85	12.5252	79.85	8.14973								1616.45	7.40741	1616.45	0.51667	1616.45	0.28725
79.9	86.9565	79.9	87.7467			79.9	24.1551	79.9	12.3232	79.9	8.14973								1617.45	7.37037	1617.45	0.5	1617.45	0.256
79.95	86.2978	79.95	86.0945			79.95	24.1551	79.95	12.3232	79.95	8.43076								1618.45	7.40741	1618.45	0.51667	1618.45	0.28725
80	85.639	80	84.2588			80	24.1551	80	12.3232	80	8.43076								1619.45	7.40741	1619.45	0.51667	1619.45	0.28725
80.05	84.9802	80.05	82.3313			80.05	24.0443	80.05	12.3232	80.05	8.43076								1620.45	7.40741	1620.45	0.51667	1620.45	0.28725
80.1	84.4532	80.1	81.1381			80.1	24.0443	80.1	12.3232	80.1	8.43076								1621.46	7.44444	1621.46	0.51667	1621.46	0.28725
80.15	83.7945	80.15	80.0367			80.15	24.0443	80.15	12.3232	80.15	8.43076								1622.46	7.44444	1622.46	0.51667	1622.46	0.28725
80.2	82.3452	80.2	78.7517			80.2	23.9335	80.2	12.3232	80.2	8.43076								1623.46	7.44444	1623.46	0.51667	1623.46	0.28725
80.25	80.6324	80.25	77.1914			80.25	23.9335	80.25	12.3232	80.25	8.43076								1624.46	7.44444	1624.46	0.51667	1624.46	0.256
80.3	79.8419	80.3	76.3653			80.3	23.9335	80.3	12.1212	80.3	8.43076								1625.46	7.44444	1625.46	0.5	1625.46	0.28725
80.35	79.1831	80.35	75.631			80.35	23.8227	80.35	12.3232	80.35	8.43076								1626.46	7.44444	1626.46	0.5	1626.46	0.28725
80.4	78.2609	80.4	74.6214			80.4	23.8227	80.4	12.3232	80.4	8.43076								1627.46	7.44444	1627.46	0.51667	1627.46	0.256
80.45	77.2069	80.45	73.4282			80.45	23.7119	80.45	12.3232	80.45	8.43076								1628.46	7.48148	1628.46	0.53333	1628.46	0.3185
80.5	76.6798	80.5	72.7857			80.5	23.7119	80.5	12.3232	80.5	8.43076								1629.46	7.48148	1629.46	0.51667	1629.46	0.3185
80.55	75.4941	80.55	72.1432			80.55	23.6011	80.55	12.5252	80.55	8.43076								1630.46	7.48148	1630.46	0.51667	1630.46	0.28725
80.6	73.913	80.6	71.1335			80.6	23.6011	80.6	12.5252	80.6	8.43076								1631.47	7.51852	1631.47	0.51667	1631.47	0.28725
80.65	73.2543	80.65	70.0321			80.65	23.6011	80.65	12.7273	80.65	8.43076								1632.47	7.51852	1632.47	0.51667	1632.47	0.28725
80.7	72.9908	80.7	69.2978			80.7	23.4903	80.7	12.7273	80.7	8.43076								1633.47	7.51852	1633.47	0.51667	1633.47	0.28725
80.75	72.7273	80.75	68.5636			80.75	23.4903	80.75	12.7273	80.75	8.43076								1634.47	7.51852	1634.47	0.51667	1634.47	0.28725
80.8	72.332	80.8	67.5539			80.8	23.4903	80.8	12.7273	80.8	8.43076								1635.47	7.51852	1635.47	0.51667	1635.47	0.28725
80.85	72.0685	80.85	66.3607			80.85	23.3795	80.85	12.7273	80.85	8.43076								1636.47	7.51852	1636.47	0.51667	1636.47	0.28725
80.9	71.9368	80.9	65.5346			80.9	23.3795	80.9	12.9293	80.9	8.43076								1637.47	7.51852	1637.47	0.51667	1637.47	0.28725
80.95	71.6732	80.95	64.7086			80.95	23.3795	80.95	12.9293	80.95	8.43076								1638.47	7.51852	1638.47	0.51667	1638.47	0.28725
81	71.4098	81	63.1482			81	23.2687	81	12.9293	81	8.43076								1639.47	7.51852	1639.47	0.51667	1639.47	0.28725
81.05	71.278	81.05	60.5782			81.05	23.1579	81.05	13.1313	81.05	8.43076								1640.47	7.51852	1640.47	0.51667	1640.47	0.28725
81.1	71.0145	81.1	58.8343			81.1	23.1579	81.1	13.1313	81.1	8.43076								1641.48	7.59259	1641.48	0.53333	1641.48	0.3185
																			1642.48	7.59259	1642.48	0.53333	1642.48	0.3185
																			1643.48	7.59259	1643.48	0.53333	1643.48	0.3185
																			1644.48	7.59259	1644.48	0.51667	1644.48	0.3185
																			1645.48	7.59259	1645.48	0.51667	1645.48	0.3185
																			1646.48	7.59259	1646.48	0.51667	1646.48	0.3185
																			1647.48	7.59259	1647.48	0.51667	1647.48	0.3185
																			1648.48	7.59259	1648.48	0.51667	1648.48	0.3185
																			1649.48	7.59259	1649.48	0.51667	1649.48	0.3185
																			1650.48	7.59259	1650.48	0.51667	1650.48	0.28725
																			1651.49	7.62963	1651.49	0.51667	1651.49	0.28725
																			1652.49	7.66667	1652.49	0.53333	1652.49	0.3185
																			1653.49	7.62963	1653.49	0.51667	1653.49	0.28725
																			1654.49	7.66667	1654.49	0.53333	1654.49	0.3185
																			1655.49	7.66667	1655.49	0.53333	1655.49	0.3185
																			1656.49	7.66667	1656.49	0.53333	1656.49	0.3185
																			1657.49	7.66667	1657.49	0.53333	1657.49	0.3185
																			1658.49	7.66667	1658.49	0.53333	1658.49	0.3185
																			1659.49	7.66667	1659.49	0.53333	1659.49	0.3185
																			1660.49	7.66667	1660.49	0.51667	1660.49	0.3185
																			1661.49	7.7037	1661.49	0.53333	1661.49	0.3185
																			1662.5	7.66667	1662.5	0.53333	1662.5	0.3185
																			1663.5	7.7037	1663.5	0.51667	1663.5	0.3185
																			1664.5	7.7037	1664.5	0.51667	1664.5	0.3185
																			1665.5	7.7037	1665.5	0.51667	1665.5	0.3185
																			1666.5	7.74074	1666.5	0.53333	1666.5	0.34975
																			1667.5	7.74074	1667.5	0.53333	1667.5	0.34975
																			1668.5	7.74074	1668.5	0.53333	1668.5	0.3185
																			1669.5	7.74074	1669.5	0.53333	1669.5	0.3185
																			1670.5	7.74074	1670.5	0.53333	1670.5	0.34975
																			1671.51	7.74074	1671.51	0.53333	1671.51	0.3185
																			1672.51	7.74074	1672.51	0.53333	1672.51	0.3185
																			1673.51	7.74074	1673.51	0.53333	1673.51	0.3185
																			1674.51	7.77778	1674.51	0.53333	1674.51	0.3185
																			1675.51	7.77778	1675.51	0.53333	1675.51	0.3185
																			1676.51	7.77778	1676.51	0.53333	1676.51	0.3185
																			1677.51	7.77778	1677.51	0.53333	1677.51	0.3185
																			1678.51	7.77778	1678.51	0.53333	1678.51	0.3185
																			1679.51	7.77778	1679.51	0.53333	1679.51	0.3185
																			1680.51	7.81481	1680.51	0.53333	1680.51	0.34975
																			1681.52	7.77778	1681.52	0.53333	1681.52	0.3185
																			1682.52	7.81481	1682.52	0.55	1682.52	0.34975
																			1683.52	7.81481	1683.52	0.53333	1683.52	0.34975
																			1684.52	7.81481	1684.52	0.53333	1684.52	0.34975
																			1685.52	7.85185	1685.52	0.55	1685.52	0.34975
																			1686.52	7.81481	1686.52	0.55	1686.52	0.34975
																			1687.52	7.85185	1687.52	0.53333	1687.52	0.34975
																			1688.52	7.85185	1688.52	0.53333	1688.52	0.3185
																			1689.52	7.85185	1689.52	0.53333	1689.52	0.34975
																			1690.52	7.85185	1690.52	0.53333	1690.52	0.34975
																			1691.53	7.85185	1691.53	0.53333	1691.53	0.34975
																			1692.53	7.85185	1692.53	0.53333	1692.53	0.3185
																			1693.53	7.85185	1693.53	0.53333	1693.53	0.34975
																			1694.53	7.85185	1694.53	0.53333	1694.53	0.34975
																			1695.53	7.92593	1695.53	0.55	1695.53	0.34975
																			1696.53	7.92593	1696.53	0.55	1696.53	0.34975
																			1697.53	7.92593	1697.53	0.55	1697.53	0.34975
																			1698.53	7.92593	1698.53	0.55	1698.53	0.34975
																			1699.53	7.92593	1699.53	0.55	1699.53	0.34975
																			1700.53	7.92593	1700.53	0.53333	1700.53	0.34975
																			1701.54	7.92593	1701.54	0.55	1701.54	0.34975
																			1702.54	7.92593	1702.54	0.55	1702.54	0.34975
																			1703.54	7.92593	1703.54	0.55	1703.54	0.34975
																			1704.54	7.92593	1704.54	0.53333	1704.54	0.34975
																			1705.54	7.96296	1705.54	0.53333	1705.54	0.34975
																			1706.54	7.96296	1706.54	0.53333	1706.54	0.34975
																			1707.54	8	1707.54	0.55	1707.54	0.381
																			1708.54	8	1708.54	0.55	1708.54	0.381
																			1709.54	8	1709.54	0.55	1709.54	0.381
																			1710.54	8	1710.54	0.55	1710.54	0.381
																			1711.54	8	1711.54	0.55	1711.54	0.381
																			1712.55	8	1712.55	0.55	1712.55	0.381
																			1713.55	8	1713.55	0.55	1713.55	0.381
																			1714.55	8	1714.55	0.55	1714.55	0.381
																			1715.55	8.03704	1715.55	0.55	1715.55	0.381
																			1716.55	8.03704	1716.55	0.55	1716.55	0.34975
																			1717.55	8.03704	1717.55	0.55	1717.55	0.34975
																			1718.55	8.03704	1718.55	0.55	1718.55	0.381
																			1719.55	8.03704	1719.55	0.55	1719.55	0.381
																			1720.55	8.03704	1720.55	0.53333	1720.55	0.34975
																			1721.55	8.03704	1721.55	0.55	1721.55	0.34975
																			1722.56	8.07407	1722.56	0.56667	1722.56	0.381
																			1723.56	8.03704	1723.56	0.55	1723.56	0.34975
																			1724.56	8.07407	1724.56	0.55	1724.56	0.381
																			1725.56	8.11111	1725.56	0.56667	1725.56	0.381
																			1726.56	8.11111	1726.56	0.56667	1726.56	0.381
																			1727.56	8.11111	1727.56	0.56667	1727.56	0.381
																			1728.56	8.11111	1728.56	0.55	1728.56	0.381
																			1729.56	8.11111	1729.56	0.55	1729.56	0.381
																			1730.56	8.11111	1730.56	0.55	1730.56	0.381
																			1731.56	8.11111	1731.56	0.55	1731.56	0.381
																			1732.57	8.11111	1732.57	0.55	1732.57	0.381
																			1733.57	8.11111	1733.57	0.55	1733.57	0.381
																			1734.57	8.11111	1734.57	0.55	1734.57	0.381
																			1735.57	8.11111	1735.57	0.55	1735.57	0.381
																			1736.57	8.11111	1736.57	0.55	1736.57	0.381
																			1737.57	8.14815	1737.57	0.56667	1737.57	0.381
																			1738.57	8.11111	1738.57	0.55	1738.57	0.381
																			1739.57	8.14815	1739.57	0.56667	1739.57	0.41225
																			1740.57	8.18519	1740.57	0.56667	1740.57	0.41225
																			1741.57	8.18519	1741.57	0.56667	1741.57	0.381
																			1742.58	8.18519	1742.58	0.56667	1742.58	0.381
																			1743.58	8.18519	1743.58	0.56667	1743.58	0.381
																			1744.58	8.18519	1744.58	0.56667	1744.58	0.381
																			1745.58	8.18519	1745.58	0.56667	1745.58	0.381
																			1746.58	8.18519	1746.58	0.55	1746.58	0.381
																			1747.58	8.18519	1747.58	0.56667	1747.58	0.381
																			1748.58	8.18519	1748.58	0.56667	1748.58	0.381
																			1749.58	8.18519	1749.58	0.56667	1749.58	0.381
																			1750.58	8.22222	1750.58	0.56667	1750.58	0.41225
																			1751.58	8.18519	1751.58	0.56667	1751.58	0.381
																			1752.58	8.22222	1752.58	0.58333	1752.58	0.41225
																			1753.59	8.22222	1753.59	0.58333	1753.59	0.41225
																			1754.59	8.22222	1754.59	0.58333	1754.59	0.41225
																			1755.59	8.22222	1755.59	0.56667	1755.59	0.41225
																			1756.59	8.25926	1756.59	0.56667	1756.59	0.41225
																			1757.59	8.22222	1757.59	0.58333	1757.59	0.41225
																			1758.59	8.25926	1758.59	0.58333	1758.59	0.41225
																			1759.59	8.25926	1759.59	0.58333	1759.59	0.381
																			1760.59	8.25926	1760.59	0.56667	1760.59	0.41225
																			1761.59	8.25926	1761.59	0.56667	1761.59	0.41225
																			1762.59	8.25926	1762.59	0.56667	1762.59	0.41225
																			1763.6	8.25926	1763.6	0.56667	1763.6	0.41225
																			1764.6	8.25926	1764.6	0.56667	1764.6	0.381
																			1765.6	8.2963	1765.6	0.56667	1765.6	0.41225
																			1766.6	8.33333	1766.6	0.58333	1766.6	0.4435
																			1767.6	8.2963	1767.6	0.56667	1767.6	0.381
																			1768.6	8.33333	1768.6	0.58333	1768.6	0.41225
																			1769.6	8.33333	1769.6	0.58333	1769.6	0.4435
																			1770.6	8.33333	1770.6	0.58333	1770.6	0.4435
																			1771.6	8.37037	1771.6	0.58333	1771.6	0.41225
																			1772.6	8.37037	1772.6	0.58333	1772.6	0.41225
																			1773.61	8.37037	1773.61	0.58333	1773.61	0.41225
																			1774.61	8.37037	1774.61	0.58333	1774.61	0.41225
																			1775.61	8.37037	1775.61	0.58333	1775.61	0.41225
																			1776.61	8.37037	1776.61	0.58333	1776.61	0.41225
																			1777.61	8.37037	1777.61	0.58333	1777.61	0.41225
																			1778.61	8.37037	1778.61	0.58333	1778.61	0.41225
																			1779.61	8.37037	1779.61	0.56667	1779.61	0.41225
																			1780.61	8.40741	1780.61	0.58333	1780.61	0.41225
																			1781.61	8.40741	1781.61	0.58333	1781.61	0.41225
																			1782.61	8.40741	1782.61	0.58333	1782.61	0.41225
																			1783.62	8.40741	1783.62	0.56667	1783.62	0.41225
																			1784.62	8.40741	1784.62	0.56667	1784.62	0.41225
																			1785.62	8.44444	1785.62	0.58333	1785.62	0.4435
																			1786.62	8.44444	1786.62	0.58333	1786.62	0.4435
																			1787.62	8.44444	1787.62	0.58333	1787.62	0.4435
																			1788.62	8.44444	1788.62	0.58333	1788.62	0.4435
																			1789.62	8.44444	1789.62	0.58333	1789.62	0.4435
																			1790.62	8.44444	1790.62	0.58333	1790.62	0.41225
																			1791.62	8.48148	1791.62	0.58333	1791.62	0.4435
																			1792.62	8.48148	1792.62	0.58333	1792.62	0.4435
																			1793.62	8.48148	1793.62	0.58333	1793.62	0.4435
																			1794.62	8.48148	1794.62	0.58333	1794.62	0.41225
																			1795.63	8.48148	1795.63	0.58333	1795.63	0.41225
																			1796.63	8.48148	1796.63	0.58333	1796.63	0.4435
																			1797.63	8.48148	1797.63	0.58333	1797.63	0.4435
																			1798.63	8.48148	1798.63	0.58333	1798.63	0.41225
																			1799.63	8.48148	1799.63	0.58333	1799.63	0.41225
																			1800.63	8.48148	1800.63	0.58333	1800.63	0.41225
																			1801.63	8.51852	1801.63	0.58333	1801.63	0.41225
																			1802.63	8.51852	1802.63	0.6	1802.63	0.4435
																			1803.63	8.55556	1803.63	0.58333	1803.63	0.4435
																			1804.63	8.55556	1804.63	0.6	1804.63	0.4435
																			1805.64	8.55556	1805.64	0.6	1805.64	0.4435
																			1806.64	8.55556	1806.64	0.6	1806.64	0.4435
																			1807.64	8.55556	1807.64	0.6	1807.64	0.4435
																			1808.64	8.55556	1808.64	0.58333	1808.64	0.4435
																			1809.64	8.55556	1809.64	0.58333	1809.64	0.4435
																			1810.64	8.55556	1810.64	0.58333	1810.64	0.4435
																			1811.64	8.55556	1811.64	0.6	1811.64	0.4435
																			1812.64	8.55556	1812.64	0.6	1812.64	0.4435
																			1813.64	8.55556	1813.64	0.58333	1813.64	0.41225
																			1814.64	8.62963	1814.64	0.6	1814.64	0.47475
																			1815.65	8.59259	1815.65	0.58333	1815.65	0.4435
																			1816.65	8.62963	1816.65	0.61667	1816.65	0.47475
																			1817.65	8.62963	1817.65	0.61667	1817.65	0.4435
																			1818.65	8.62963	1818.65	0.6	1818.65	0.4435
																			1819.65	8.62963	1819.65	0.6	1819.65	0.47475
																			1820.65	8.62963	1820.65	0.6	1820.65	0.47475
																			1821.65	8.62963	1821.65	0.6	1821.65	0.47475
																			1822.65	8.62963	1822.65	0.6	1822.65	0.4435
																			1823.65	8.62963	1823.65	0.6	1823.65	0.4435
																			1824.65	8.62963	1824.65	0.6	1824.65	0.4435
																			1825.66	8.62963	1825.66	0.6	1825.66	0.4435
																			1826.66	8.62963	1826.66	0.6	1826.66	0.4435
																			1827.66	8.62963	1827.66	0.6	1827.66	0.4435
																			1828.66	8.66667	1828.66	0.6	1828.66	0.4435
																			1829.66	8.66667	1829.66	0.58333	1829.66	0.4435
																			1830.66	8.66667	1830.66	0.6	1830.66	0.4435
																			1831.66	8.66667	1831.66	0.6	1831.66	0.4435
																			1832.66	8.66667	1832.66	0.6	1832.66	0.4435
																			1833.66	8.7037	1833.66	0.61667	1833.66	0.47475
																			1834.66	8.7037	1834.66	0.6	1834.66	0.47475
																			1835.66	8.7037	1835.66	0.61667	1835.66	0.47475
																			1836.67	8.7037	1836.67	0.61667	1836.67	0.4435
																			1837.67	8.7037	1837.67	0.61667	1837.67	0.47475
																			1838.67	8.7037	1838.67	0.6	1838.67	0.47475
																			1839.67	8.7037	1839.67	0.6	1839.67	0.47475
																			1840.67	8.7037	1840.67	0.61667	1840.67	0.47475
																			1841.67	8.7037	1841.67	0.61667	1841.67	0.4435
																			1842.67	8.7037	1842.67	0.6	1842.67	0.47475
																			1843.67	8.7037	1843.67	0.6	1843.67	0.47475
																			1844.67	8.74074	1844.67	0.6	1844.67	0.47475
																			1845.67	8.7037	1845.67	0.6	1845.67	0.4435
																			1846.68	8.74074	1846.68	0.6	1846.68	0.4435
																			1847.68	8.74074	1847.68	0.6	1847.68	0.4435
																			1848.68	8.77778	1848.68	0.61667	1848.68	0.506
																			1849.68	8.74074	1849.68	0.6	1849.68	0.47475
																			1850.68	8.74074	1850.68	0.6	1850.68	0.4435
																			1851.68	8.77778	1851.68	0.61667	1851.68	0.47475
																			1852.68	8.77778	1852.68	0.61667	1852.68	0.47475
																			1853.68	8.77778	1853.68	0.61667	1853.68	0.47475
																			1854.68	8.77778	1854.68	0.61667	1854.68	0.47475
																			1855.68	8.77778	1855.68	0.61667	1855.68	0.47475
																			1856.69	8.77778	1856.69	0.61667	1856.69	0.47475
																			1857.69	8.77778	1857.69	0.61667	1857.69	0.47475
																			1858.69	8.77778	1858.69	0.6	1858.69	0.47475
																			1859.69	8.77778	1859.69	0.61667	1859.69	0.47475
																			1860.69	8.81481	1860.69	0.61667	1860.69	0.47475
																			1861.69	8.81481	1861.69	0.61667	1861.69	0.47475
																			1862.69	8.81481	1862.69	0.61667	1862.69	0.47475
																			1863.69	8.81481	1863.69	0.6	1863.69	0.47475
																			1864.69	8.85185	1864.69	0.61667	1864.69	0.506
																			1865.69	8.81481	1865.69	0.61667	1865.69	0.47475
																			1866.7	8.85185	1866.7	0.63333	1866.7	0.506
																			1867.7	8.85185	1867.7	0.63333	1867.7	0.506
																			1868.7	8.85185	1868.7	0.61667	1868.7	0.506
																			1869.7	8.85185	1869.7	0.61667	1869.7	0.506
																			1870.7	8.85185	1870.7	0.63333	1870.7	0.47475
																			1871.7	8.85185	1871.7	0.63333	1871.7	0.506
																			1872.7	8.85185	1872.7	0.63333	1872.7	0.506
																			1873.7	8.85185	1873.7	0.61667	1873.7	0.506
																			1874.7	8.88889	1874.7	0.61667	1874.7	0.506
																			1875.7	8.85185	1875.7	0.61667	1875.7	0.47475
																			1876.7	8.85185	1876.7	0.61667	1876.7	0.47475
																			1877.71	8.88889	1877.71	0.61667	1877.71	0.47475
																			1878.71	8.88889	1878.71	0.61667	1878.71	0.506
																			1879.71	8.88889	1879.71	0.61667	1879.71	0.506
																			1880.71	8.88889	1880.71	0.61667	1880.71	0.47475
																			1881.71	8.88889	1881.71	0.61667	1881.71	0.47475
																			1882.71	8.88889	1882.71	0.61667	1882.71	0.47475
																			1883.71	8.88889	1883.71	0.61667	1883.71	0.506
																			1884.71	8.92593	1884.71	0.63333	1884.71	0.506
																			1885.71	8.92593	1885.71	0.63333	1885.71	0.506
																			1886.71	8.92593	1886.71	0.63333	1886.71	0.506
																			1887.72	8.92593	1887.72	0.63333	1887.72	0.506
																			1888.72	8.92593	1888.72	0.63333	1888.72	0.506
																			1889.72	8.92593	1889.72	0.63333	1889.72	0.506
																			1890.72	8.92593	1890.72	0.61667	1890.72	0.506
																			1891.72	8.92593	1891.72	0.63333	1891.72	0.506
																			1892.72	8.92593	1892.72	0.63333	1892.72	0.506
																			1893.72	8.96296	1893.72	0.63333	1893.72	0.506
																			1894.72	8.92593	1894.72	0.63333	1894.72	0.506
																			1895.72	8.92593	1895.72	0.63333	1895.72	0.506
																			1896.72	8.96296	1896.72	0.61667	1896.72	0.506
																			1897.73	8.96296	1897.73	0.63333	1897.73	0.506
																			1898.73	8.96296	1898.73	0.63333	1898.73	0.506
																			1899.73	8.96296	1899.73	0.63333	1899.73	0.506
																			1900.73	9	1900.73	0.65	1900.73	0.53725
																			1901.73	8.92593	1901.73	0.61667	1901.73	0.506
																			1902.73	8.96296	1902.73	0.63333	1902.73	0.506
																			1903.73	9	1903.73	0.65	1903.73	0.53725
																			1904.73	9	1904.73	0.65	1904.73	0.53725
																			1905.73	9	1905.73	0.63333	1905.73	0.53725
																			1906.73	9	1906.73	0.63333	1906.73	0.506
																			1907.74	9	1907.74	0.63333	1907.74	0.506
																			1908.74	9	1908.74	0.63333	1908.74	0.506
																			1909.74	9	1909.74	0.63333	1909.74	0.53725
																			1910.74	9	1910.74	0.63333	1910.74	0.53725
																			1911.74	9	1911.74	0.63333	1911.74	0.506
																			1912.74	9	1912.74	0.63333	1912.74	0.506
																			1913.74	9	1913.74	0.63333	1913.74	0.506
																			1914.74	9	1914.74	0.63333	1914.74	0.506
																			1915.74	9.03704	1915.74	0.63333	1915.74	0.506
																			1916.74	9.03704	1916.74	0.61667	1916.74	0.506
																			1917.74	9.03704	1917.74	0.63333	1917.74	0.506
																			1918.75	9.07407	1918.75	0.65	1918.75	0.53725
																			1919.75	9.03704	1919.75	0.63333	1919.75	0.506
																			1920.75	9.03704	1920.75	0.63333	1920.75	0.506
																			1921.75	9.07407	1921.75	0.63333	1921.75	0.53725
																			1922.75	9.07407	1922.75	0.65	1922.75	0.53725
																			1923.75	9.07407	1923.75	0.65	1923.75	0.53725
																			1924.75	9.07407	1924.75	0.65	1924.75	0.53725
																			1925.75	9.07407	1925.75	0.65	1925.75	0.53725
																			1926.75	9.07407	1926.75	0.63333	1926.75	0.53725
																			1927.76	9.07407	1927.76	0.63333	1927.76	0.53725
																			1928.76	9.07407	1928.76	0.65	1928.76	0.506
																			1929.76	9.07407	1929.76	0.65	1929.76	0.53725
																			1930.76	9.07407	1930.76	0.65	1930.76	0.53725
																			1931.76	9.07407	1931.76	0.63333	1931.76	0.53725
																			1932.76	9.07407	1932.76	0.63333	1932.76	0.53725
																			1933.76	9.07407	1933.76	0.63333	1933.76	0.506
																			1934.76	9.07407	1934.76	0.65	1934.76	0.506
																			1935.76	9.11111	1935.76	0.65	1935.76	0.53725
																			1936.76	9.07407	1936.76	0.63333	1936.76	0.53725
																			1937.77	9.11111	1937.77	0.65	1937.77	0.5685
																			1938.77	9.11111	1938.77	0.65	1938.77	0.53725
																			1939.77	9.14815	1939.77	0.65	1939.77	0.53725
																			1940.77	9.14815	1940.77	0.65	1940.77	0.53725
																			1941.77	9.14815	1941.77	0.65	1941.77	0.53725
																			1942.77	9.14815	1942.77	0.65	1942.77	0.5685
																			1943.77	9.14815	1943.77	0.65	1943.77	0.53725
																			1944.77	9.14815	1944.77	0.65	1944.77	0.53725
																			1945.77	9.11111	1945.77	0.65	1945.77	0.53725
																			1946.77	9.11111	1946.77	0.65	1946.77	0.53725
																			1947.78	9.14815	1947.78	0.65	1947.78	0.53725
																			1948.78	9.14815	1948.78	0.63333	1948.78	0.53725
																			1949.78	9.14815	1949.78	0.65	1949.78	0.53725
																			1950.78	9.14815	1950.78	0.65	1950.78	0.53725
																			1951.78	9.14815	1951.78	0.65	1951.78	0.53725
																			1952.78	9.14815	1952.78	0.65	1952.78	0.53725
																			1953.78	9.18519	1953.78	0.65	1953.78	0.5685
																			1954.78	9.14815	1954.78	0.63333	1954.78	0.53725
																			1955.78	9.14815	1955.78	0.65	1955.78	0.53725
																			1956.78	9.18519	1956.78	0.66667	1956.78	0.53725
																			1957.79	9.18519	1957.79	0.66667	1957.79	0.5685
																			1958.79	9.18519	1958.79	0.65	1958.79	0.5685
																			1959.79	9.18519	1959.79	0.65	1959.79	0.5685
																			1960.79	9.18519	1960.79	0.66667	1960.79	0.5685
																			1961.79	9.18519	1961.79	0.66667	1961.79	0.53725
																			1962.79	9.18519	1962.79	0.66667	1962.79	0.5685
																			1963.79	9.18519	1963.79	0.66667	1963.79	0.5685
																			1964.79	9.18519	1964.79	0.65	1964.79	0.5685
																			1965.79	9.18519	1965.79	0.65	1965.79	0.53725
																			1966.79	9.18519	1966.79	0.65	1966.79	0.53725
																			1967.79	9.18519	1967.79	0.65	1967.79	0.5685
																			1968.8	9.18519	1968.8	0.65	1968.8	0.5685
																			1969.8	9.18519	1969.8	0.65	1969.8	0.5685
																			1970.8	9.22222	1970.8	0.65	1970.8	0.5685
																			1971.8	9.22222	1971.8	0.65	1971.8	0.53725
																			1972.8	9.18519	1972.8	0.65	1972.8	0.53725
																			1973.8	9.22222	1973.8	0.66667	1973.8	0.59975
																			1974.8	9.18519	1974.8	0.65	1974.8	0.5685
																			1975.8	9.18519	1975.8	0.65	1975.8	0.5685
																			1976.8	9.25926	1976.8	0.66667	1976.8	0.5685
																			1977.8	9.25926	1977.8	0.66667	1977.8	0.5685
																			1978.81	9.22222	1978.81	0.66667	1978.81	0.5685
																			1979.81	9.22222	1979.81	0.66667	1979.81	0.5685
																			1980.81	9.22222	1980.81	0.66667	1980.81	0.5685
																			1981.81	9.25926	1981.81	0.66667	1981.81	0.5685
																			1982.81	9.25926	1982.81	0.66667	1982.81	0.5685
																			1983.81	9.25926	1983.81	0.66667	1983.81	0.5685
																			1984.81	9.22222	1984.81	0.66667	1984.81	0.5685
																			1985.81	9.22222	1985.81	0.66667	1985.81	0.5685
																			1986.81	9.22222	1986.81	0.66667	1986.81	0.5685
																			1987.81	9.25926	1987.81	0.65	1987.81	0.5685
																			1988.82	9.25926	1988.82	0.66667	1988.82	0.5685
																			1989.82	9.25926	1989.82	0.66667	1989.82	0.5685
																			1990.82	9.25926	1990.82	0.66667	1990.82	0.5685
																			1991.82	9.25926	1991.82	0.66667	1991.82	0.5685
																			1992.82	9.25926	1992.82	0.65	1992.82	0.5685
																			1993.82	9.2963	1993.82	0.66667	1993.82	0.59975
																			1994.82	9.2963	1994.82	0.68333	1994.82	0.59975
																			1995.82	9.2963	1995.82	0.68333	1995.82	0.5685
																			1996.82	9.2963	1996.82	0.68333	1996.82	0.59975
																			1997.82	9.2963	1997.82	0.68333	1997.82	0.59975
																			1998.83	9.2963	1998.83	0.66667	1998.83	0.59975
																			1999.83	9.2963	1999.83	0.66667	1999.83	0.59975
																			2000.83	9.2963	2000.83	0.66667	2000.83	0.5685
																			2001.83	9.2963	2001.83	0.68333	2001.83	0.5685
																			2002.83	9.2963	2002.83	0.68333	2002.83	0.59975
																			2003.83	9.2963	2003.83	0.66667	2003.83	0.59975
																			2004.83	9.2963	2004.83	0.66667	2004.83	0.59975
																			2005.83	9.33333	2005.83	0.66667	2005.83	0.5685
																			2006.83	9.2963	2006.83	0.66667	2006.83	0.5685
																			2007.83	9.2963	2007.83	0.66667	2007.83	0.5685
																			2008.83	9.2963	2008.83	0.68333	2008.83	0.5685
																			2009.84	9.2963	2009.84	0.68333	2009.84	0.59975
																			2010.84	9.2963	2010.84	0.66667	2010.84	0.59975
																			2011.84	9.2963	2011.84	0.66667	2011.84	0.5685
																			2012.84	9.33333	2012.84	0.66667	2012.84	0.5685
																			2013.84	9.2963	2013.84	0.66667	2013.84	0.5685
																			2014.84	9.33333	2014.84	0.68333	2014.84	0.59975
																			2015.84	9.33333	2015.84	0.68333	2015.84	0.59975
																			2016.84	9.33333	2016.84	0.68333	2016.84	0.59975
[truncated: 1,183 more rows]

## Sheet: Fig5
-24.178	0	-24.178	0	-24.178	0	-24.178	0	-24.178	0	-24.178	0
-24.1669	0	-24.1669	0	-24.1669	0	-24.1669	0	-24.1669	0	-24.1669	0
-24.1558	0	-24.1558	0	-24.1558	0	-24.1558	0	-24.1558	0	-24.1558	0
-24.1447	0	-24.1447	0	-24.1447	0	-24.1447	0	-24.1447	0	-24.1447	0
-24.1336	0	-24.1336	0	-24.1336	0	-24.1336	0	-24.1336	0	-24.1336	0
-24.1225	0	-24.1225	0	-24.1225	0	-24.1225	0	-24.1225	0	-24.1225	0
-24.1114	0	-24.1114	0	-24.1114	0	-24.1114	0	-24.1114	0	-24.1114	0
-24.1003	0	-24.1003	0	-24.1003	0	-24.1003	0	-24.1003	0	-24.1003	0
-24.0892	0	-24.0892	0	-24.0892	0	-24.0892	0	-24.0892	0	-24.0892	0
-24.0781	0	-24.0781	0	-24.0781	0	-24.0781	0	-24.0781	0	-24.0781	0
-24.067	0	-24.067	0	-24.067	0	-24.067	0	-24.067	0	-24.067	0
-24.0559	0	-24.0559	0	-24.0559	0	-24.0559	0	-24.0559	0	-24.0559	0
-24.0448	0	-24.0448	0	-24.0448	0	-24.0448	0	-24.0448	0	-24.0448	0
-24.0336	0	-24.0336	0	-24.0336	0	-24.0336	0	-24.0336	0	-24.0336	0
-24.0225	0	-24.0225	0	-24.0225	0	-24.0225	0	-24.0225	0	-24.0225	0
-24.0114	0	-24.0114	0	-24.0114	0	-24.0114	0	-24.0114	0	-24.0114	0
-24.0003	0	-24.0003	0	-24.0003	0	-24.0003	0	-24.0003	0	-24.0003	0
-23.9892	0	-23.9892	0	-23.9892	0	-23.9892	0	-23.9892	0	-23.9892	0
-23.9781	0	-23.9781	0	-23.9781	0	-23.9781	0	-23.9781	0	-23.9781	0
-23.967	0	-23.967	0	-23.967	0	-23.967	0	-23.967	0	-23.967	0
-23.9559	0	-23.9559	0	-23.9559	0	-23.9559	0	-23.9559	0	-23.9559	0
-23.9448	0	-23.9448	0	-23.9448	0	-23.9448	0	-23.9448	0	-23.9448	0
-23.9337	0	-23.9337	0	-23.9337	0	-23.9337	0	-23.9337	0	-23.9337	0
-23.9226	0	-23.9226	0	-23.9226	0	-23.9226	0	-23.9226	0	-23.9226	0
-23.9115	0	-23.9115	0	-23.9115	0	-23.9115	0	-23.9115	0	-23.9115	0
-23.9004	0	-23.9004	0	-23.9004	0	-23.9004	0	-23.9004	0	-23.9004	0
-23.8893	0	-23.8893	0	-23.8893	0	-23.8893	0	-23.8893	0	-23.8893	0
-23.8782	0	-23.8782	0	-23.8782	0	-23.8782	0	-23.8782	0	-23.8782	0
-23.867	0	-23.867	0	-23.867	0	-23.867	0	-23.867	0	-23.867	0
-23.8559	0	-23.8559	0	-23.8559	0	-23.8559	0	-23.8559	0	-23.8559	0
-23.8448	0	-23.8448	0	-23.8448	0	-23.8448	0	-23.8448	0	-23.8448	0
-23.8337	0	-23.8337	0	-23.8337	0	-23.8337	0	-23.8337	0	-23.8337	0
-23.8226	0	-23.8226	0	-23.8226	0	-23.8226	0	-23.8226	0	-23.8226	0
-23.8115	0	-23.8115	0	-23.8115	0	-23.8115	0	-23.8115	0	-23.8115	0
-23.8004	0	-23.8004	0	-23.8004	0	-23.8004	0	-23.8004	0	-23.8004	0
-23.7893	0	-23.7893	0	-23.7893	0	-23.7893	0	-23.7893	0	-23.7893	0
-23.7782	0	-23.7782	0	-23.7782	0	-23.7782	0	-23.7782	0	-23.7782	0
-23.7671	0	-23.7671	0	-23.7671	0	-23.7671	0	-23.7671	0	-23.7671	0
-23.756	0	-23.756	0	-23.756	0	-23.756	0	-23.756	0	-23.756	0
-23.7449	0	-23.7449	0	-23.7449	0	-23.7449	0	-23.7449	0	-23.7449	0
-23.7338	0	-23.7338	0	-23.7338	0	-23.7338	0	-23.7338	0	-23.7338	0
-23.7227	0	-23.7227	0	-23.7227	0	-23.7227	0	-23.7227	0	-23.7227	0
-23.7116	0	-23.7116	0	-23.7116	0	-23.7116	0	-23.7116	0	-23.7116	0
-23.7004	0	-23.7004	0	-23.7004	0	-23.7004	0	-23.7004	0	-23.7004	0
-23.6893	0	-23.6893	0	-23.6893	0	-23.6893	0	-23.6893	0	-23.6893	0
-23.6782	0	-23.6782	0	-23.6782	0	-23.6782	0	-23.6782	0	-23.6782	0
-23.6671	0	-23.6671	0	-23.6671	0	-23.6671	0	-23.6671	0	-23.6671	0
-23.656	0	-23.656	0	-23.656	0	-23.656	0	-23.656	0	-23.656	0
-23.6449	0	-23.6449	0	-23.6449	0	-23.6449	0	-23.6449	0	-23.6449	0
-23.6338	0	-23.6338	0	-23.6338	0	-23.6338	0	-23.6338	0	-23.6338	0
-23.6227	0	-23.6227	0	-23.6227	0	-23.6227	0	-23.6227	0	-23.6227	0
-23.6116	0	-23.6116	0	-23.6116	0	-23.6116	0	-23.6116	0	-23.6116	0
-23.6005	0	-23.6005	0	-23.6005	0	-23.6005	0	-23.6005	0	-23.6005	0
-23.5894	0	-23.5894	0	-23.5894	0	-23.5894	0	-23.5894	0	-23.5894	0
-23.5783	0	-23.5783	0	-23.5783	0	-23.5783	0	-23.5783	0	-23.5783	0
-23.5672	0	-23.5672	0	-23.5672	0	-23.5672	0	-23.5672	0	-23.5672	0
-23.5561	0	-23.5561	0	-23.5561	0	-23.5561	0	-23.5561	0	-23.5561	0
-23.5449	0	-23.5449	0	-23.5449	0	-23.5449	0	-23.5449	0	-23.5449	0
-23.5338	0	-23.5338	0	-23.5338	0	-23.5338	0	-23.5338	0	-23.5338	0
-23.5227	0	-23.5227	0	-23.5227	0	-23.5227	0	-23.5227	0	-23.5227	0
-23.5116	0	-23.5116	0	-23.5116	0	-23.5116	0	-23.5116	0	-23.5116	0
-23.5005	0	-23.5005	0	-23.5005	0	-23.5005	0	-23.5005	0	-23.5005	0
-23.4894	0	-23.4894	0	-23.4894	0	-23.4894	0	-23.4894	0	-23.4894	0
-23.4783	0	-23.4783	0	-23.4783	0	-23.4783	0	-23.4783	0	-23.4783	0
-23.4672	0	-23.4672	0	-23.4672	0	-23.4672	0	-23.4672	0	-23.4672	0
-23.4561	0	-23.4561	0	-23.4561	0	-23.4561	0	-23.4561	0	-23.4561	0
-23.445	0	-23.445	0	-23.445	0	-23.445	0	-23.445	0	-23.445	0
-23.4339	0	-23.4339	0	-23.4339	0	-23.4339	0	-23.4339	0	-23.4339	0
-23.4228	0	-23.4228	0	-23.4228	0	-23.4228	0	-23.4228	0	-23.4228	0
-23.4117	0	-23.4117	0	-23.4117	0	-23.4117	0	-23.4117	0	-23.4117	0
-23.4006	0	-23.4006	0	-23.4006	0	-23.4006	0	-23.4006	0	-23.4006	0
-23.3895	0	-23.3895	0	-23.3895	0	-23.3895	0	-23.3895	0	-23.3895	0
-23.3783	0	-23.3783	0	-23.3783	0	-23.3783	0	-23.3783	0	-23.3783	0
-23.3672	0	-23.3672	0	-23.3672	0	-23.3672	0	-23.3672	0	-23.3672	0
-23.3561	0	-23.3561	0	-23.3561	0	-23.3561	0	-23.3561	0	-23.3561	0
-23.345	0	-23.345	0	-23.345	0	-23.345	0	-23.345	0	-23.345	0
-23.3339	0	-23.3339	0	-23.3339	0	-23.3339	0	-23.3339	0	-23.3339	0
-23.3228	0	-23.3228	0	-23.3228	0	-23.3228	0	-23.3228	0	-23.3228	0
-23.3117	0	-23.3117	0	-23.3117	0	-23.3117	0	-23.3117	0	-23.3117	0
-23.3006	0	-23.3006	0	-23.3006	0	-23.3006	0	-23.3006	0	-23.3006	0
-23.2895	0	-23.2895	0	-23.2895	0	-23.2895	0	-23.2895	0	-23.2895	0
-23.2784	0	-23.2784	0	-23.2784	0	-23.2784	0	-23.2784	0	-23.2784	0
-23.2673	0	-23.2673	0	-23.2673	0	-23.2673	0	-23.2673	0	-23.2673	0
-23.2562	0	-23.2562	0	-23.2562	0	-23.2562	0	-23.2562	0	-23.2562	0
-23.2451	0	-23.2451	0	-23.2451	0	-23.2451	0	-23.2451	0	-23.2451	0
-23.234	0	-23.234	0	-23.234	0	-23.234	0	-23.234	0	-23.234	0
-23.2229	0	-23.2229	0	-23.2229	0	-23.2229	0	-23.2229	0	-23.2229	0
-23.2117	0	-23.2117	0	-23.2117	0	-23.2117	0	-23.2117	0	-23.2117	0
-23.2006	0	-23.2006	0	-23.2006	0	-23.2006	0	-23.2006	0	-23.2006	0
-23.1895	0	-23.1895	0	-23.1895	0	-23.1895	0	-23.1895	0	-23.1895	0
-23.1784	0	-23.1784	0	-23.1784	0	-23.1784	0	-23.1784	0	-23.1784	0
-23.1673	0	-23.1673	0	-23.1673	0	-23.1673	0	-23.1673	0	-23.1673	0
-23.1562	0	-23.1562	0	-23.1562	0	-23.1562	0	-23.1562	0	-23.1562	0
-23.1451	0	-23.1451	0	-23.1451	0	-23.1451	0	-23.1451	0	-23.1451	0
-23.134	0	-23.134	0	-23.134	0	-23.134	0	-23.134	0	-23.134	0
-23.1229	0	-23.1229	0	-23.1229	0	-23.1229	0	-23.1229	0	-23.1229	0
-23.1118	0	-23.1118	0	-23.1118	0	-23.1118	0	-23.1118	0	-23.1118	0
-23.1007	0	-23.1007	0	-23.1007	0	-23.1007	0	-23.1007	0	-23.1007	0
-23.0896	0	-23.0896	0	-23.0896	0	-23.0896	0	-23.0896	0	-23.0896	0
-23.0785	0	-23.0785	0	-23.0785	0	-23.0785	0	-23.0785	0	-23.0785	0
-23.0674	0	-23.0674	0	-23.0674	0	-23.0674	0	-23.0674	0	-23.0674	0
-23.0562	0	-23.0562	0	-23.0562	0	-23.0562	0	-23.0562	0	-23.0562	0
-23.0451	0	-23.0451	0	-23.0451	0	-23.0451	0	-23.0451	0	-23.0451	0
-23.034	0	-23.034	0	-23.034	0	-23.034	0	-23.034	0	-23.034	0
-23.0229	0	-23.0229	0	-23.0229	0	-23.0229	0	-23.0229	0	-23.0229	0
-23.0118	0	-23.0118	0	-23.0118	0	-23.0118	0	-23.0118	0	-23.0118	0
-23.0007	0	-23.0007	0	-23.0007	0	-23.0007	0	-23.0007	0	-23.0007	0
-22.9896	0	-22.9896	0	-22.9896	0	-22.9896	0	-22.9896	0	-22.9896	0
-22.9785	0	-22.9785	0	-22.9785	0	-22.9785	0	-22.9785	0	-22.9785	0
-22.9674	0	-22.9674	0	-22.9674	0	-22.9674	0	-22.9674	0	-22.9674	0
-22.9563	0	-22.9563	0	-22.9563	0	-22.9563	0	-22.9563	0	-22.9563	0
-22.9452	0.0001	-22.9452	-0.0001	-22.9452	0	-22.9452	0	-22.9452	0	-22.9452	0
-22.9341	0.0002	-22.9341	-0.0001	-22.9341	0	-22.9341	0	-22.9341	0	-22.9341	0
-22.923	0.0003	-22.923	-0.0003	-22.923	0	-22.923	0	-22.923	0	-22.923	0
-22.9119	0.0005	-22.9119	-0.0005	-22.9119	0	-22.9119	0	-22.9119	0	-22.9119	0
-22.9008	0.0009	-22.9008	-0.0009	-22.9008	0.0005	-22.9008	-0.0002	-22.9008	0	-22.9008	0
-22.8896	0.0016	-22.8896	-0.0015	-22.8896	0.0007	-22.8896	-0.0006	-22.8896	0	-22.8896	0
-22.8785	0.0028	-22.8785	-0.0026	-22.8785	0.0019	-22.8785	-0.0014	-22.8785	0	-22.8785	0
-22.8674	0.0046	-22.8674	-0.0043	-22.8674	0.0029	-22.8674	-0.0025	-22.8674	0	-22.8674	0
-22.8563	0.0074	-22.8563	-0.0069	-22.8563	0.005	-22.8563	-0.0046	-22.8563	0	-22.8563	0
-22.8452	0.0118	-22.8452	-0.011	-22.8452	0.0087	-22.8452	-0.0076	-22.8452	0.0001	-22.8452	-0.0001
-22.8341	0.0183	-22.8341	-0.0172	-22.8341	0.0136	-22.8341	-0.0128	-22.8341	0.0001	-22.8341	-0.0001
-22.823	0.0279	-22.823	-0.0262	-22.823	0.0209	-22.823	-0.0199	-22.823	0.0003	-22.823	-0.0002
-22.8119	0.0416	-22.8119	-0.0392	-22.8119	0.0313	-22.8119	-0.0295	-22.8119	0.0004	-22.8119	-0.0004
-22.8008	0.0607	-22.8008	-0.0574	-22.8008	0.0464	-22.8008	-0.0441	-22.8008	0.0005	-22.8008	-0.0005
-22.7897	0.0869	-22.7897	-0.0824	-22.7897	0.0665	-22.7897	-0.0633	-22.7897	0.0008	-22.7897	-0.0008
-22.7786	0.1221	-22.7786	-0.1161	-22.7786	0.094	-22.7786	-0.089	-22.7786	0.0011	-22.7786	-0.001
-22.7675	0.1681	-22.7675	-0.1604	-22.7675	0.1292	-22.7675	-0.1234	-22.7675	0.0015	-22.7675	-0.0014
-22.7564	0.2271	-22.7564	-0.2173	-22.7564	0.1747	-22.7564	-0.1667	-22.7564	0.002	-22.7564	-0.002
-22.7453	0.301	-22.7453	-0.2889	-22.7453	0.2311	-22.7453	-0.2217	-22.7453	0.0027	-22.7453	-0.0026
-22.7342	0.3917	-22.7342	-0.3769	-22.7342	0.3017	-22.7342	-0.2898	-22.7342	0.0037	-22.7342	-0.0036
-22.723	0.5004	-22.723	-0.4829	-22.723	0.3851	-22.723	-0.3718	-22.723	0.0046	-22.723	-0.0045
-22.7119	0.6277	-22.7119	-0.6074	-22.7119	0.4836	-22.7119	-0.4685	-22.7119	0.0059	-22.7119	-0.0057
-22.7008	0.7734	-22.7008	-0.7504	-22.7008	0.5969	-22.7008	-0.579	-22.7008	0.0072	-22.7008	-0.007
-22.6897	0.9362	-22.6897	-0.9108	-22.6897	0.7228	-22.6897	-0.7032	-22.6897	0.0087	-22.6897	-0.0085
-22.6786	1.1137	-22.6786	-1.0863	-22.6786	0.8596	-22.6786	-0.8384	-22.6786	0.0107	-22.6786	-0.0103
-22.6675	1.3024	-22.6675	-1.2737	-22.6675	1.0064	-22.6675	-0.9838	-22.6675	0.0125	-22.6675	-0.0122
-22.6564	1.4977	-22.6564	-1.4684	-22.6564	1.1576	-22.6564	-1.1351	-22.6564	0.0143	-22.6564	-0.0139
-22.6453	1.6945	-22.6453	-1.6654	-22.6453	1.3109	-22.6453	-1.2889	-22.6453	0.0164	-22.6453	-0.0161
-22.6342	1.8872	-22.6342	-1.8591	-22.6342	1.4611	-22.6342	-1.4393	-22.6342	0.0186	-22.6342	-0.018
-22.6231	2.0703	-22.6231	-2.044	-22.6231	1.6036	-22.6231	-1.5834	-22.6231	0.0202	-22.6231	-0.0198
-22.612	2.239	-22.612	-2.2152	-22.612	1.735	-22.612	-1.7169	-22.612	0.0219	-22.612	-0.0216
-22.6009	2.3896	-22.6009	-2.3688	-22.6009	1.8525	-22.6009	-1.8366	-22.6009	0.0231	-22.6009	-0.0228
-22.5898	2.5202	-22.5898	-2.5024	-22.5898	1.9546	-22.5898	-1.9409	-22.5898	0.0242	-22.5898	-0.024
-22.5787	2.6304	-22.5787	-2.6157	-22.5787	2.0405	-22.5787	-2.0291	-22.5787	0.0254	-22.5787	-0.0253
-22.5675	2.7218	-22.5675	-2.7099	-22.5675	2.1124	-22.5675	-2.1043	-22.5675	0.0261	-22.5675	-0.0259
-22.5564	2.7979	-22.5564	-2.7881	-22.5564	2.1731	-22.5564	-2.1656	-22.5564	0.0267	-22.5564	-0.0265
-22.5453	2.863	-22.5453	-2.8547	-22.5453	2.2251	-22.5453	-2.2187	-22.5453	0.0272	-22.5453	-0.027
-22.5342	2.9223	-22.5342	-2.9146	-22.5342	2.2727	-22.5342	-2.2669	-22.5342	0.0275	-22.5342	-0.0276
-22.5231	2.9805	-22.5231	-2.9728	-22.5231	2.3203	-22.5231	-2.3148	-22.5231	0.0281	-22.5231	-0.0279
-22.512	3.0415	-22.512	-3.0333	-22.512	2.3694	-22.512	-2.3636	-22.512	0.0285	-22.512	-0.0283
-22.5009	3.1074	-22.5009	-3.0984	-22.5009	2.4227	-22.5009	-2.4159	-22.5009	0.0289	-22.5009	-0.0289
-22.4898	3.1782	-22.4898	-3.1686	-22.4898	2.4798	-22.4898	-2.4728	-22.4898	0.0295	-22.4898	-0.0293
-22.4787	3.2514	-22.4787	-3.2417	-22.4787	2.539	-22.4787	-2.5313	-22.4787	0.0301	-22.4787	-0.03
-22.4676	3.3228	-22.4676	-3.3136	-22.4676	2.5949	-22.4676	-2.5882	-22.4676	0.0307	-22.4676	-0.0307
-22.4565	3.3863	-22.4565	-3.3786	-22.4565	2.6466	-22.4565	-2.6406	-22.4565	0.0311	-22.4565	-0.0309
-22.4454	3.4353	-22.4454	-3.4301	-22.4454	2.6859	-22.4454	-2.6822	-22.4454	0.0315	-22.4454	-0.0315
-22.4343	3.4636	-22.4343	-3.4618	-22.4343	2.7094	-22.4343	-2.7086	-22.4343	0.0318	-22.4343	-0.0318
-22.4232	3.4664	-22.4232	-3.4686	-22.4232	2.7129	-22.4232	-2.7142	-22.4232	0.0318	-22.4232	-0.0317
-22.4121	3.4411	-22.4121	-3.4476	-22.4121	2.693	-22.4121	-2.6985	-22.4121	0.0315	-22.4121	-0.0315
-22.4009	3.3879	-22.4009	-3.3987	-22.4009	2.6527	-22.4009	-2.6613	-22.4009	0.0311	-22.4009	-0.031
-22.3898	3.3102	-22.3898	-3.3247	-22.3898	2.593	-22.3898	-2.604	-22.3898	0.0303	-22.3898	-0.0303
-22.3787	3.2142	-22.3787	-3.2316	-22.3787	2.5178	-22.3787	-2.532	-22.3787	0.0293	-22.3787	-0.0293
-22.3676	3.1082	-22.3676	-3.1274	-22.3676	2.4358	-22.3676	-2.4517	-22.3676	0.0283	-22.3676	-0.0285
-22.3565	3.0022	-22.3565	-3.022	-22.3565	2.3543	-22.3565	-2.3707	-22.3565	0.0274	-22.3565	-0.0276
-22.3454	2.9066	-22.3454	-2.9256	-22.3454	2.2802	-22.3454	-2.2952	-22.3454	0.0262	-22.3454	-0.0263
-22.3343	2.831	-22.3343	-2.8482	-22.3343	2.2227	-22.3343	-2.2354	-22.3343	0.0256	-22.3343	-0.0257
-22.3232	2.7842	-22.3232	-2.7985	-22.3232	2.187	-22.3232	-2.1982	-22.3232	0.025	-22.3232	-0.0251
-22.3121	2.7727	-22.3121	-2.7835	-22.3121	2.1793	-22.3121	-2.1876	-22.3121	0.0245	-22.3121	-0.0246
-22.301	2.801	-22.301	-2.808	-22.301	2.2027	-22.301	-2.2081	-22.301	0.0245	-22.301	-0.0244
-22.2899	2.8715	-22.2899	-2.8745	-22.2899	2.2591	-22.2899	-2.2618	-22.2899	0.0246	-22.2899	-0.0246
-22.2788	2.9843	-22.2788	-2.9834	-22.2788	2.3485	-22.2788	-2.3477	-22.2788	0.0254	-22.2788	-0.0253
-22.2677	3.1377	-22.2677	-3.133	-22.2677	2.4692	-22.2677	-2.4662	-22.2677	0.0267	-22.2677	-0.0265
-22.2566	3.3282	-22.2566	-3.3201	-22.2566	2.6218	-22.2566	-2.6153	-22.2566	0.0278	-22.2566	-0.0277
-22.2455	3.5508	-22.2455	-3.5399	-22.2455	2.797	-22.2455	-2.789	-22.2455	0.0293	-22.2455	-0.0291
-22.2343	3.7993	-22.2343	-3.7861	-22.2343	2.9934	-22.2343	-2.9831	-22.2343	0.0312	-22.2343	-0.031
-22.2232	4.0663	-22.2232	-4.0513	-22.2232	3.2042	-22.2232	-3.1931	-22.2232	0.0331	-22.2232	-0.033
-22.2121	4.3431	-22.2121	-4.3271	-22.2121	3.4225	-22.2121	-3.4099	-22.2121	0.0352	-22.2121	-0.0351
-22.201	4.6204	-22.201	-4.6041	-22.201	3.642	-22.201	-3.629	-22.201	0.0373	-22.201	-0.0371
-22.1899	4.8886	-22.1899	-4.8727	-22.1899	3.854	-22.1899	-3.8416	-22.1899	0.0396	-22.1899	-0.0394
-22.1788	5.1381	-22.1788	-5.1234	-22.1788	4.0512	-22.1788	-4.0399	-22.1788	0.0415	-22.1788	-0.0413
-22.1677	5.3605	-22.1677	-5.3474	-22.1677	4.2277	-22.1677	-4.2179	-22.1677	0.0433	-22.1677	-0.0431
-22.1566	5.5489	-22.1566	-5.538	-22.1566	4.3768	-22.1566	-4.3683	-22.1566	0.0447	-22.1566	-0.0444
-22.1455	5.6992	-22.1455	-5.6906	-22.1455	4.496	-22.1455	-4.4899	-22.1455	0.046	-22.1455	-0.0458
-22.1344	5.8102	-22.1344	-5.8037	-22.1344	4.584	-22.1344	-4.5798	-22.1344	0.0468	-22.1344	-0.0468
-22.1233	5.8839	-22.1233	-5.8792	-22.1233	4.6442	-22.1233	-4.6404	-22.1233	0.0474	-22.1233	-0.0471
-22.1122	5.9257	-22.1122	-5.9221	-22.1122	4.6788	-22.1122	-4.6759	-22.1122	0.0479	-22.1122	-0.0477
-22.1011	5.9434	-22.1011	-5.9402	-22.1011	4.6945	-22.1011	-4.6923	-22.1011	0.048	-22.1011	-0.0477
-22.09	5.9466	-22.09	-5.943	-22.09	4.6986	-22.09	-4.6959	-22.09	0.0477	-22.09	-0.0475
-22.0789	5.9453	-22.0789	-5.9406	-22.0789	4.6992	-22.0789	-4.6956	-22.0789	0.0475	-22.0789	-0.0473
-22.0677	5.9486	-22.0677	-5.9426	-22.0677	4.7039	-22.0677	-4.6997	-22.0677	0.0474	-22.0677	-0.0471
-22.0566	5.9638	-22.0566	-5.9563	-22.0566	4.7175	-22.0566	-4.7119	-22.0566	0.0468	-22.0566	-0.0467
-22.0455	5.9951	-22.0455	-5.9864	-22.0455	4.7448	-22.0455	-4.7381	-22.0455	0.0465	-22.0455	-0.0465
-22.0344	6.0432	-22.0344	-6.0339	-22.0344	4.7844	-22.0344	-4.7774	-22.0344	0.0461	-22.0344	-0.0461
-22.0233	6.1054	-22.0233	-6.0964	-22.0233	4.8358	-22.0233	-4.8295	-22.0233	0.0462	-22.0233	-0.0461
-22.0122	6.1759	-22.0122	-6.1682	-22.0122	4.8939	-22.0122	-4.8881	-22.0122	0.0461	-22.0122	-0.046
-22.0011	6.2465	-22.0011	-6.2413	-22.0011	4.9517	-22.0011	-4.9481	-22.0011	0.046	-22.0011	-0.046
-21.99	6.3084	-21.99	-6.3065	-21.99	5.0028	-21.99	-5.0019	-21.99	0.0459	-21.99	-0.0458
-21.9789	6.3526	-21.9789	-6.3547	-21.9789	5.0398	-21.9789	-5.0426	-21.9789	0.0458	-21.9789	-0.0456
-21.9678	6.3718	-21.9678	-6.3783	-21.9678	5.0572	-21.9678	-5.0626	-21.9678	0.0456	-21.9678	-0.0453
-21.9567	6.361	-21.9567	-6.3718	-21.9567	5.05	-21.9567	-5.0594	-21.9567	0.0451	-21.9567	-0.0448
-21.9456	6.3186	-21.9456	-6.3332	-21.9456	5.0174	-21.9456	-5.0299	-21.9456	0.0443	-21.9456	-0.0442
-21.9345	6.2467	-21.9345	-6.2641	-21.9345	4.9619	-21.9345	-4.9754	-21.9345	0.0434	-21.9345	-0.0433
-21.9234	6.1511	-21.9234	-6.17	-21.9234	4.8871	-21.9234	-4.9035	-21.9234	0.0422	-21.9234	-0.042
-21.9122	6.0409	-21.9122	-6.0596	-21.9122	4.8003	-21.9122	-4.8161	-21.9122	0.0413	-21.9122	-0.0411
-21.9011	5.9277	-21.9011	-5.9445	-21.9011	4.712	-21.9011	-4.7258	-21.9011	0.04	-21.9011	-0.0399
-21.89	5.8245	-21.89	-5.8377	-21.89	4.6312	-21.89	-4.6417	-21.89	0.0392	-21.89	-0.0391
-21.8789	5.7441	-21.8789	-5.7521	-21.8789	4.5683	-21.8789	-4.5755	-21.8789	0.0382	-21.8789	-0.038
-21.8678	5.6979	-21.8678	-5.6994	-21.8678	4.5327	-21.8678	-4.5343	-21.8678	0.0377	-21.8678	-0.0375
-21.8567	5.6938	-21.8567	-5.6879	-21.8567	4.5305	-21.8567	-4.5269	-21.8567	0.0375	-21.8567	-0.0371
-21.8456	5.7356	-21.8456	-5.7221	-21.8456	4.5648	-21.8456	-4.5544	-21.8456	0.0377	-21.8456	-0.0373
-21.8345	5.8219	-21.8345	-5.8012	-21.8345	4.6347	-21.8345	-4.6186	-21.8345	0.0382	-21.8345	-0.0378
-21.8234	5.9464	-21.8234	-5.9194	-21.8234	4.734	-21.8234	-4.7127	-21.8234	0.0388	-21.8234	-0.0385
-21.8123	6.0984	-21.8123	-6.0666	-21.8123	4.8566	-21.8123	-4.8314	-21.8123	0.0397	-21.8123	-0.0392
-21.8012	6.264	-21.8012	-6.2294	-21.8012	4.9892	-21.8012	-4.9616	-21.8012	0.0405	-21.8012	-0.0402
-21.7901	6.4286	-21.7901	-6.393	-21.7901	5.1203	-21.7901	-5.093	-21.7901	0.0419	-21.7901	-0.0414
-21.779	6.5781	-21.779	-6.5435	-21.779	5.2412	-21.779	-5.2134	-21.779	0.0426	-21.779	-0.0424
-21.7679	6.7018	-21.7679	-6.6698	-21.7679	5.3397	-21.7679	-5.3144	-21.7679	0.0432	-21.7679	-0.0431
-21.7568	6.7937	-21.7568	-6.7652	-21.7568	5.4147	-21.7568	-5.3924	-21.7568	0.0442	-21.7568	-0.0437
-21.7456	6.8531	-21.7456	-6.8286	-21.7456	5.4638	-21.7456	-5.4443	-21.7456	0.0444	-21.7456	-0.0439
-21.7345	6.8853	-21.7345	-6.8644	-21.7345	5.4912	-21.7345	-5.4746	-21.7345	0.0447	-21.7345	-0.0442
-21.7234	6.9005	-21.7234	-6.8822	-21.7234	5.506	-21.7234	-5.4919	-21.7234	0.045	-21.7234	-0.0442
-21.7123	6.912	-21.7123	-6.8951	-21.7123	5.5185	-21.7123	-5.5053	-21.7123	0.045	-21.7123	-0.0444
-21.7012	6.9349	-21.7012	-6.9178	-21.7012	5.5408	-21.7012	-5.5275	-21.7012	0.0452	-21.7012	-0.0446
-21.6901	6.983	-21.6901	-6.9643	-21.6901	5.5822	-21.6901	-5.5676	-21.6901	0.0455	-21.6901	-0.0447
-21.679	7.0675	-21.679	-7.046	-21.679	5.6548	-21.679	-5.6375	-21.679	0.0461	-21.679	-0.0455
-21.6679	7.1951	-21.6679	-7.1703	-21.6679	5.7603	-21.6679	-5.7402	-21.6679	0.047	-21.6679	-0.0464
-21.6568	7.3671	-21.6568	-7.339	-21.6568	5.9016	-21.6568	-5.8798	-21.6568	0.0483	-21.6568	-0.0476
-21.6457	7.5797	-21.6457	-7.5487	-21.6457	6.0769	-21.6457	-6.0519	-21.6457	0.0496	-21.6457	-0.049
-21.6346	7.8241	-21.6346	-7.7915	-21.6346	6.2759	-21.6346	-6.2498	-21.6346	0.0512	-21.6346	-0.0507
-21.6235	8.0887	-21.6235	-8.0558	-21.6235	6.4922	-21.6235	-6.4663	-21.6235	0.0525	-21.6235	-0.0519
-21.6124	8.3599	-21.6124	-8.3281	-21.6124	6.7129	-21.6124	-6.6879	-21.6124	0.0542	-21.6124	-0.0538
-21.6013	8.6242	-21.6013	-8.5949	-21.6013	6.9282	-21.6013	-6.9054	-21.6013	0.0558	-21.6013	-0.0553
-21.5902	8.8693	-21.5902	-8.8436	-21.5902	7.1289	-21.5902	-7.1081	-21.5902	0.057	-21.5902	-0.0566
-21.579	9.0853	-21.579	-9.0642	-21.579	7.3052	-21.579	-7.2893	-21.579	0.0584	-21.579	-0.0579
-21.5679	9.2651	-21.5679	-9.2491	-21.5679	7.4529	-21.5679	-7.441	-21.5679	0.0594	-21.5679	-0.0586
-21.5568	9.404	-21.5568	-9.3936	-21.5568	7.5685	-21.5568	-7.5612	-21.5568	0.0597	-21.5568	-0.0589
-21.5457	9.4996	-21.5457	-9.495	-21.5457	7.649	-21.5457	-7.6457	-21.5457	0.0596	-21.5457	-0.0594
-21.5346	9.551	-21.5346	-9.5524	-21.5346	7.6934	-21.5346	-7.6957	-21.5346	0.0596	-21.5346	-0.0592
-21.5235	9.558	-21.5235	-9.5657	-21.5235	7.7042	-21.5235	-7.7106	-21.5235	0.0589	-21.5235	-0.0588
-21.5124	9.5209	-21.5124	-9.5351	-21.5124	7.6787	-21.5124	-7.6903	-21.5124	0.0583	-21.5124	-0.0578
-21.5013	9.4403	-21.5013	-9.4612	-21.5013	7.6188	-21.5013	-7.6355	-21.5013	0.0572	-21.5013	-0.0565
-21.4902	9.3173	-21.4902	-9.3449	-21.4902	7.5239	-21.4902	-7.5454	-21.4902	0.0557	-21.4902	-0.0556
-21.4791	9.1537	-21.4791	-9.1876	-21.4791	7.3963	-21.4791	-7.4246	-21.4791	0.0542	-21.4791	-0.054
-21.468	8.9524	-21.468	-8.9921	-21.468	7.2385	-21.468	-7.2704	-21.468	0.0524	-21.468	-0.0522
-21.4569	8.7181	-21.4569	-8.7624	-21.4569	7.0534	-21.4569	-7.0886	-21.4569	0.0501	-21.4569	-0.0503
-21.4458	8.4569	-21.4458	-8.5045	-21.4458	6.8455	-21.4458	-6.8841	-21.4458	0.0484	-21.4458	-0.0486
-21.4347	8.1765	-21.4347	-8.2257	-21.4347	6.6233	-21.4347	-6.6632	-21.4347	0.0461	-21.4347	-0.0463
-21.4235	7.8854	-21.4235	-7.9342	-21.4235	6.3912	-21.4235	-6.431	-21.4235	0.0442	-21.4235	-0.0443
-21.4124	7.5921	-21.4124	-7.6386	-21.4124	6.1569	-21.4124	-6.1945	-21.4124	0.0424	-21.4124	-0.0423
-21.4013	7.3043	-21.4013	-7.3468	-21.4013	5.9276	-21.4013	-5.9618	-21.4013	0.04	-21.4013	-0.0396
-21.3902	7.028	-21.3902	-7.0649	-21.3902	5.7065	-21.3902	-5.7364	-21.3902	0.0382	-21.3902	-0.0379
-21.3791	6.7665	-21.3791	-6.7968	-21.3791	5.4986	-21.3791	-5.5223	-21.3791	0.0362	-21.3791	-0.0363
-21.368	6.5207	-21.368	-6.5436	-21.368	5.3015	-21.368	-5.3207	-21.368	0.0344	-21.368	-0.0344
-21.3569	6.2891	-21.3569	-6.304	-21.3569	5.1155	-21.3569	-5.1283	-21.3569	0.0331	-21.3569	-0.0327
-21.3458	6.0683	-21.3458	-6.0746	-21.3458	4.939	-21.3458	-4.9438	-21.3458	0.032	-21.3458	-0.0313
-21.3347	5.8542	-21.3347	-5.8513	-21.3347	4.7647	-21.3347	-4.7634	-21.3347	0.0308	-21.3347	-0.0301
-21.3236	5.6434	-21.3236	-5.6302	-21.3236	4.5941	-21.3236	-4.5847	-21.3236	0.0297	-21.3236	-0.029
-21.3125	5.434	-21.3125	-5.4092	-21.3125	4.4241	-21.3125	-4.4062	-21.3125	0.0288	-21.3125	-0.0279
-21.3014	5.227	-21.3014	-5.1888	-21.3014	4.2548	-21.3014	-4.2254	-21.3014	0.0279	-21.3014	-0.0271
-21.2903	5.0267	-21.2903	-4.973	-21.2903	4.0907	-21.2903	-4.0493	-21.2903	0.0277	-21.2903	-0.0266
-21.2792	4.8405	-21.2792	-4.7691	-21.2792	3.9369	-21.2792	-3.8816	-21.2792	0.0274	-21.2792	-0.0265
-21.2681	4.678	-21.2681	-4.5874	-21.2681	3.8022	-21.2681	-3.731	-21.2681	0.0282	-21.2681	-0.0265
-21.2569	4.5504	-21.2569	-4.4396	-21.2569	3.6939	-21.2569	-3.6075	-21.2569	0.029	-21.2569	-0.0266
-21.2458	4.468	-21.2458	-4.3373	-21.2458	3.6219	-21.2458	-3.5197	-21.2458	0.0302	-21.2458	-0.0279
-21.2347	4.4394	-21.2347	-4.2904	-21.2347	3.5937	-21.2347	-3.4756	-21.2347	0.0318	-21.2347	-0.0296
-21.2236	4.469	-21.2236	-4.3053	-21.2236	3.6116	-21.2236	-3.4822	-21.2236	0.0341	-21.2236	-0.0317
-21.2125	4.557	-21.2125	-4.3835	-21.2125	3.6767	-21.2125	-3.5389	-21.2125	0.0369	-21.2125	-0.0341
-21.2014	4.6984	-21.2014	-4.5212	-21.2014	3.7846	-21.2014	-3.6461	-21.2014	0.04	-21.2014	-0.0371
-21.1903	4.8833	-21.1903	-4.7095	-21.1903	3.9289	-21.1903	-3.7927	-21.1903	0.043	-21.1903	-0.0403
-21.1792	5.0987	-21.1792	-4.9353	-21.1792	4.0988	-21.1792	-3.971	-21.1792	0.0465	-21.1792	-0.0438
-21.1681	5.3296	-21.1681	-5.183	-21.1681	4.282	-21.1681	-4.1673	-21.1681	0.0496	-21.1681	-0.0471
-21.157	5.5612	-21.157	-5.4363	-21.157	4.4654	-21.157	-4.3678	-21.157	0.0528	-21.157	-0.0504
-21.1459	5.7806	-21.1459	-5.6804	-21.1459	4.6408	-21.1459	-4.5626	-21.1459	0.0554	-21.1459	-0.0533
-21.1348	5.9785	-21.1348	-5.9039	-21.1348	4.7991	-21.1348	-4.7415	-21.1348	0.0576	-21.1348	-0.0555
-21.1237	6.1503	-21.1237	-6.1	-21.1237	4.9379	-21.1237	-4.8997	-21.1237	0.0599	-21.1237	-0.0582
-21.1126	6.296	-21.1126	-6.2669	-21.1126	5.0546	-21.1126	-5.0343	-21.1126	0.0613	-21.1126	-0.0599
-21.1015	6.42	-21.1015	-6.4077	-21.1015	5.1558	-21.1015	-5.1483	-21.1015	0.0627	-21.1015	-0.0613
-21.0903	6.5299	-21.0903	-6.5295	-21.0903	5.2463	-21.0903	-5.2482	-21.0903	0.0637	-21.0903	-0.0622
-21.0792	6.6352	-21.0792	-6.6419	-21.0792	5.3339	-21.0792	-5.3414	-21.0792	0.0643	-21.0792	-0.0631
-21.0681	6.7458	-21.0681	-6.7557	-21.0681	5.4257	-21.0681	-5.4365	-21.0681	0.065	-21.0681	-0.0644
-21.057	6.8705	-21.057	-6.8808	-21.057	5.5301	-21.057	-5.5403	-21.057	0.0662	-21.057	-0.0649
-21.0459	7.0163	-21.0459	-7.0255	-21.0459	5.6515	-21.0459	-5.661	-21.0459	0.0671	-21.0459	-0.0658
-21.0348	7.1875	-21.0348	-7.1954	-21.0348	5.7936	-21.0348	-5.8024	-21.0348	0.0678	-21.0348	-0.0663
-21.0237	7.3861	-21.0237	-7.3933	-21.0237	5.9588	-21.0237	-5.9676	-21.0237	0.0689	-21.0237	-0.0671
-21.0126	7.6118	-21.0126	-7.6193	-21.0126	6.1453	-21.0126	-6.1542	-21.0126	0.07	-21.0126	-0.0682
-21.0015	7.863	-21.0015	-7.8717	-21.0015	6.3532	-21.0015	-6.3627	-21.0015	0.071	-21.0015	-0.0695
-20.9904	8.1372	-20.9904	-8.1476	-20.9904	6.5797	-20.9904	-6.5899	-20.9904	0.0718	-20.9904	-0.0701
-20.9793	8.4321	-20.9793	-8.4436	-20.9793	6.8229	-20.9793	-6.8349	-20.9793	0.0729	-20.9793	-0.0715
-20.9682	8.7458	-20.9682	-8.7569	-20.9682	7.082	-20.9682	-7.0937	-20.9682	0.0739	-20.9682	-0.0726
-20.9571	9.0777	-20.9571	-9.0857	-20.9571	7.3561	-20.9571	-7.3649	-20.9571	0.0749	-20.9571	-0.0735
-20.946	9.4276	-20.946	-9.4293	-20.946	7.644	-20.946	-7.6488	-20.946	0.0761	-20.946	-0.0746
-20.9349	9.7966	-20.9349	-9.7879	-20.9349	7.9482	-20.9349	-7.9451	-20.9349	0.077	-20.9349	-0.0752
-20.9237	10.1853	-20.9237	-10.1623	-20.9237	8.2694	-20.9237	-8.2531	-20.9237	0.0778	-20.9237	-0.0764
-20.9126	10.5938	-20.9126	-10.5531	-20.9126	8.6052	-20.9126	-8.5754	-20.9126	0.0791	-20.9126	-0.0778
-20.9015	11.0203	-20.9015	-10.9597	-20.9015	8.9555	-20.9015	-8.9099	-20.9015	0.0803	-20.9015	-0.0787
-20.8904	11.4604	-20.8904	-11.3793	-20.8904	9.3186	-20.8904	-9.2565	-20.8904	0.0815	-20.8904	-0.0797
-20.8793	11.9057	-20.8793	-11.8054	-20.8793	9.6842	-20.8793	-9.6063	-20.8793	0.0833	-20.8793	-0.081
-20.8682	12.3439	-20.8682	-12.2281	-20.8682	10.0457	-20.8682	-9.9551	-20.8682	0.0851	-20.8682	-0.0825
-20.8571	12.7583	-20.8571	-12.6328	-20.8571	10.3863	-20.8571	-10.288	-20.8571	0.0871	-20.8571	-0.0838
-20.846	13.1286	-20.846	-13.0011	-20.846	10.6913	-20.846	-10.5916	-20.846	0.0882	-20.846	-0.0853
-20.8349	13.4325	-20.8349	-13.3118	-20.8349	10.941	-20.8349	-10.8477	-20.8349	0.089	-20.8349	-0.0862
-20.8238	13.6474	-20.8238	-13.5427	-20.8238	11.1179	-20.8238	-11.0378	-20.8238	0.0906	-20.8238	-0.0873
-20.8127	13.7533	-20.8127	-13.6731	-20.8127	11.2071	-20.8127	-11.1457	-20.8127	0.0905	-20.8127	-0.0875
-20.8016	13.7355	-20.8016	-13.6864	-20.8016	11.193	-20.8016	-11.1582	-20.8016	0.0903	-20.8016	-0.0876
-20.7905	13.5871	-20.7905	-13.5728	-20.7905	11.0743	-20.7905	-11.0676	-20.7905	0.0893	-20.7905	-0.0864
-20.7794	13.311	-20.7794	-13.3313	-20.7794	10.8513	-20.7794	-10.8728	-20.7794	0.0877	-20.7794	-0.0848
-20.7682	12.9203	-20.7682	-12.9713	-20.7682	10.5331	-20.7682	-10.5802	-20.7682	0.0855	-20.7682	-0.0828
-20.7571	12.4386	-20.7571	-12.5122	-20.7571	10.1403	-20.7571	-10.2057	-20.7571	0.0828	-20.7571	-0.0797
-20.746	11.8976	-20.746	-11.9823	-20.746	9.6994	-20.746	-9.7743	-20.746	0.0798	-20.746	-0.0772
-20.7349	11.3346	-20.7349	-11.4165	-20.7349	9.2415	-20.7349	-9.3137	-20.7349	0.0768	-20.7349	-0.074
-20.7238	10.789	-20.7238	-10.853	-20.7238	8.7961	-20.7238	-8.8556	-20.7238	0.0746	-20.7238	-0.0709
-20.7127	10.2978	-20.7127	-10.3293	-20.7127	8.3959	-20.7127	-8.4285	-20.7127	0.072	-20.7127	-0.0679
-20.7016	9.893	-20.7016	-9.879	-20.7016	8.0669	-20.7016	-8.0626	-20.7016	0.0705	-20.7016	-0.0656
-20.6905	9.5976	-20.6905	-9.5284	-20.6905	7.8256	-20.6905	-7.7776	-20.6905	0.0694	-20.6905	-0.0642
-20.6794	9.425	-20.6794	-9.2947	-20.6794	7.6849	-20.6794	-7.5881	-20.6794	0.0698	-20.6794	-0.0637
-20.6683	9.3778	-20.6683	-9.1851	-20.6683	7.6459	-20.6683	-7.4982	-20.6683	0.0707	-20.6683	-0.0638
-20.6572	9.4488	-20.6572	-9.1972	-20.6572	7.7037	-20.6572	-7.5085	-20.6572	0.0725	-20.6572	-0.0651
-20.6461	9.6234	-20.6461	-9.3202	-20.6461	7.8455	-20.6461	-7.6091	-20.6461	0.0755	-20.6461	-0.0675
-20.635	9.8818	-20.635	-9.5376	-20.635	8.0565	-20.635	-7.7864	-20.635	0.0788	-20.635	-0.07
-20.6239	10.2023	-20.6239	-9.8294	-20.6239	8.3171	-20.6239	-8.0241	-20.6239	0.0824	-20.6239	-0.0733
-20.6128	10.564	-20.6128	-10.1747	-20.6128	8.612	-20.6128	-8.3067	-20.6128	0.0863	-20.6128	-0.077
-20.6016	10.9492	-20.6016	-10.5546	-20.6016	8.926	-20.6016	-8.6156	-20.6016	0.0901	-20.6016	-0.0808
-20.5905	11.3448	-20.5905	-10.9533	-20.5905	9.251	-20.5905	-8.9422	-20.5905	0.0941	-20.5905	-0.0847
-20.5794	11.7434	-20.5794	-11.3595	-20.5794	9.5778	-20.5794	-9.2753	-20.5794	0.0979	-20.5794	-0.0883
-20.5683	12.1424	-20.5683	-11.7669	-20.5683	9.906	-20.5683	-9.61	-20.5683	0.1015	-20.5683	-0.0916
-20.5572	12.5433	-20.5572	-12.1732	-20.5572	10.2361	-20.5572	-9.9441	-20.5572	0.1046	-20.5572	-0.0951
-20.5461	12.9503	-20.5461	-12.5798	-20.5461	10.5731	-20.5461	-10.2802	-20.5461	0.1078	-20.5461	-0.0982
-20.535	13.3675	-20.535	-12.9901	-20.535	10.9193	-20.535	-10.6195	-20.535	0.111	-20.535	-0.1015
-20.5239	13.798	-20.5239	-13.4077	-20.5239	11.2757	-20.5239	-10.9657	-20.5239	0.1137	-20.5239	-0.1041
-20.5128	14.2416	-20.5128	-13.8352	-20.5128	11.645	-20.5128	-11.3203	-20.5128	0.1166	-20.5128	-0.1066
-20.5017	14.6941	-20.5017	-14.2726	-20.5017	12.0215	-20.5017	-11.6848	-20.5017	0.1192	-20.5017	-0.1094
-20.4906	15.1469	-20.4906	-14.7165	-20.4906	12.3986	-20.4906	-12.0541	-20.4906	0.1213	-20.4906	-0.1121
-20.4795	15.5874	-20.4795	-15.1597	-20.4795	12.7674	-20.4795	-12.4227	-20.4795	0.124	-20.4795	-0.1146
-20.4684	16.0003	-20.4684	-15.5915	-20.4684	13.1121	-20.4684	-12.7819	-20.4684	0.1259	-20.4684	-0.117
-20.4573	16.3695	-20.4573	-15.9988	-20.4573	13.4223	-20.4573	-13.1212	-20.4573	0.1275	-20.4573	-0.1193
-20.4462	16.6802	-20.4462	-16.3677	-20.4462	13.685	-20.4462	-13.4308	-20.4462	0.1284	-20.4462	-0.1216
-20.435	16.9214	-20.435	-16.685	-20.435	13.8906	-20.435	-13.6961	-20.435	0.1286	-20.435	-0.123
-20.4239	17.0872	-20.4239	-16.9407	-20.4239	14.0354	-20.4239	-13.9121	-20.4239	0.1283	-20.4239	-0.1239
-20.4128	17.1786	-20.4128	-17.1288	-20.4128	14.119	-20.4128	-14.0736	-20.4128	0.127	-20.4128	-0.1243
-20.4017	17.2035	-20.4017	-17.249	-20.4017	14.1489	-20.4017	-14.1792	-20.4017	0.1256	-20.4017	-0.1236
-20.3906	17.176	-20.3906	-17.3064	-20.3906	14.1351	-20.3906	-14.2342	-20.3906	0.1229	-20.3906	-0.1227
-20.3795	17.1145	-20.3795	-17.3112	-20.3795	14.0931	-20.3795	-14.247	-20.3795	0.1208	-20.3795	-0.1207
-20.3684	17.0393	-20.3684	-17.2768	-20.3684	14.0434	-20.3684	-14.2289	-20.3684	0.1185	-20.3684	-0.1183
-20.3573	16.97	-20.3573	-17.2178	-20.3573	13.9965	-20.3573	-14.1904	-20.3573	0.1162	-20.3573	-0.1156
-20.3462	16.9223	-20.3462	-17.1481	-20.3462	13.9663	-20.3462	-14.1444	-20.3462	0.1153	-20.3462	-0.1128
-20.3351	16.9067	-20.3351	-17.0788	-20.3351	13.9627	-20.3351	-14.0986	-20.3351	0.1133	-20.3351	-0.1096
-20.324	16.9268	-20.324	-17.0166	-20.324	13.9872	-20.324	-14.0592	-20.324	0.113	-20.324	-0.1065
-20.3129	16.9796	-20.3129	-16.9636	-20.3129	14.0376	-20.3129	-14.0271	-20.3129	0.1134	-20.3129	-0.1039
-20.3018	17.0565	-20.3018	-16.9179	-20.3018	14.1059	-20.3018	-14	-20.3018	0.1144	-20.3018	-0.1018
-20.2907	17.1456	-20.2907	-16.874	-20.2907	14.1844	-20.2907	-13.9732	-20.2907	0.1164	-20.2907	-0.0999
-20.2795	17.2336	-20.2795	-16.8256	-20.2795	14.2589	-20.2795	-13.9426	-20.2795	0.1184	-20.2795	-0.0985
-20.2684	17.3087	-20.2684	-16.7667	-20.2684	14.3218	-20.2684	-13.9004	-20.2684	0.1216	-20.2684	-0.0974
-20.2573	17.3622	-20.2573	-16.6936	-20.2573	14.3659	-20.2573	-13.8452	-20.2573	0.1246	-20.2573	-0.0972
-20.2462	17.39	-20.2462	-16.6057	-20.2462	14.3872	-20.2462	-13.7772	-20.2462	0.1287	-20.2462	-0.0972
-20.2351	17.3925	-20.2351	-16.5063	-20.2351	14.3862	-20.2351	-13.6971	-20.2351	0.1335	-20.2351	-0.098
-20.224	17.3743	-20.224	-16.402	-20.224	14.3684	-20.224	-13.612	-20.224	0.1375	-20.224	-0.0997
-20.2129	17.3425	-20.2129	-16.3015	-20.2129	14.3387	-20.2129	-13.529	-20.2129	0.1419	-20.2129	-0.1018
-20.2018	17.3052	-20.2018	-16.2143	-20.2018	14.3042	-20.2018	-13.4558	-20.2018	0.1462	-20.2018	-0.1044
-20.1907	17.2694	-20.1907	-16.1492	-20.1907	14.2711	-20.1907	-13.3996	-20.1907	0.1506	-20.1907	-0.1079
-20.1796	17.2395	-20.1796	-16.1126	-20.1796	14.2435	-20.1796	-13.367	-20.1796	0.154	-20.1796	-0.1119
-20.1685	17.2161	-20.1685	-16.1074	-20.1685	14.2225	-20.1685	-13.3584	-20.1685	0.1576	-20.1685	-0.1165
-20.1574	17.1958	-20.1574	-16.1328	-20.1574	14.2045	-20.1574	-13.3747	-20.1574	0.1604	-20.1574	-0.1213
-20.1463	17.1716	-20.1463	-16.1839	-20.1463	14.1858	-20.1463	-13.4124	-20.1463	0.1626	-20.1463	-0.1266
-20.1352	17.1332	-20.1352	-16.2525	-20.1352	14.1553	-20.1352	-13.4635	-20.1352	0.1636	-20.1352	-0.132
-20.1241	17.0693	-20.1241	-16.3278	-20.1241	14.1044	-20.1241	-13.5215	-20.1241	0.1635	-20.1241	-0.1375
-20.1129	16.9682	-20.1129	-16.3978	-20.1129	14.0242	-20.1129	-13.5729	-20.1129	0.1626	-20.1129	-0.1426
-20.1018	16.8196	-20.1018	-16.4502	-20.1018	13.9066	-20.1018	-13.6102	-20.1018	0.1608	-20.1018	-0.1475
-20.0907	16.6161	-20.0907	-16.4733	-20.0907	13.7438	-20.0907	-13.6245	-20.0907	0.1578	-20.0907	-0.1516
-20.0796	16.3533	-20.0796	-16.4574	-20.0796	13.5346	-20.0796	-13.6082	-20.0796	0.1535	-20.0796	-0.1551
-20.0685	16.0309	-20.0685	-16.3944	-20.0685	13.2753	-20.0685	-13.5542	-20.0685	0.1481	-20.0685	-0.1569
-20.0574	15.6521	-20.0574	-16.2786	-20.0574	12.9706	-20.0574	-13.4574	-20.0574	0.1414	-20.0574	-0.158
-20.0463	15.2234	-20.0463	-16.1067	-20.0463	12.6253	-20.0463	-13.3162	-20.0463	0.1343	-20.0463	-0.1573
-20.0352	14.754	-20.0352	-15.8776	-20.0352	12.2477	-20.0352	-13.1296	-20.0352	0.1265	-20.0352	-0.1559
-20.0241	14.255	-20.0241	-15.5922	-20.0241	11.8446	-20.0241	-12.8984	-20.0241	0.1189	-20.0241	-0.1525
-20.013	13.7385	-20.013	-15.2539	-20.013	11.4275	-20.013	-12.6243	-20.013	0.1102	-20.013	-0.1475
-20.0019	13.2174	-20.0019	-14.868	-20.0019	11.0057	-20.0019	-12.314	-20.0019	0.1012	-20.0019	-0.1421
-19.9908	12.7042	-19.9908	-14.4422	-19.9908	10.5903	-19.9908	-11.9707	-19.9908	0.0936	-19.9908	-0.1346
-19.9797	12.2112	-19.9797	-13.9864	-19.9797	10.1906	-19.9797	-11.6034	-19.9797	0.0858	-19.9797	-0.127
-19.9686	11.7496	-19.9686	-13.512	-19.9686	9.817	-19.9686	-11.2214	-19.9686	0.0783	-19.9686	-0.1186
-19.9575	11.3294	-19.9575	-13.0321	-19.9575	9.4765	-19.9575	-10.8358	-19.9575	0.0721	-19.9575	-0.11
-19.9463	10.9589	-19.9463	-12.5604	-19.9463	9.1759	-19.9463	-10.4571	-19.9463	0.0666	-19.9463	-0.1013
-19.9352	10.6443	-19.9352	-12.11	-19.9352	8.9197	-19.9352	-10.0949	-19.9352	0.062	-19.9352	-0.0931
-19.9241	10.39	-19.9241	-11.693	-19.9241	8.7149	-19.9241	-9.7605	-19.9241	0.0583	-19.9241	-0.0855
-19.913	10.1981	-19.913	-11.3196	-19.913	8.5605	-19.913	-9.4612	-19.913	0.0547	-19.913	-0.0785
-19.9019	10.069	-19.9019	-10.9973	-19.9019	8.4563	-19.9019	-9.2034	-19.9019	0.0529	-19.9019	-0.0722
-19.8908	10.0018	-19.8908	-10.7314	-19.8908	8.4049	-19.8908	-8.9913	-19.8908	0.0515	-19.8908	-0.0671
-19.8797	9.995	-19.8797	-10.525	-19.8797	8.4018	-19.8797	-8.8278	-19.8797	0.051	-19.8797	-0.0626
-19.8686	10.0476	-19.8686	-10.3798	-19.8686	8.4476	-19.8686	-8.7132	-19.8686	0.0508	-19.8686	-0.0589
-19.8575	10.1594	-19.8575	-10.2974	-19.8575	8.5418	-19.8575	-8.6497	-19.8575	0.0516	-19.8575	-0.0568
-19.8464	10.3315	-19.8464	-10.2796	-19.8464	8.6851	-19.8464	-8.6396	-19.8464	0.053	-19.8464	-0.0551
-19.8353	10.5668	-19.8353	-10.3298	-19.8353	8.8806	-19.8353	-8.6839	-19.8353	0.055	-19.8353	-0.0544
-19.8242	10.8693	-19.8242	-10.4527	-19.8242	9.1316	-19.8242	-8.788	-19.8242	0.0575	-19.8242	-0.0545
-19.8131	11.2434	-19.8131	-10.6543	-19.8131	9.4405	-19.8131	-8.9566	-19.8131	0.0609	-19.8131	-0.0557
-19.802	11.6927	-19.802	-10.9408	-19.802	9.8119	-19.802	-9.1953	-19.802	0.0653	-19.802	-0.0574
-19.7908	12.2187	-19.7908	-11.3175	-19.7908	10.2466	-19.7908	-9.5072	-19.7908	0.0694	-19.7908	-0.06
-19.7797	12.8191	-19.7797	-11.7873	-19.7797	10.7438	-19.7797	-9.8979	-19.7797	0.0749	-19.7797	-0.0635
-19.7686	13.4872	-19.7686	-12.3489	-19.7686	11.297	-19.7686	-10.3637	-19.7686	0.0806	-19.7686	-0.0677
-19.7575	14.2108	-19.7575	-12.9958	-19.7575	11.8957	-19.7575	-10.9004	-19.7575	0.0865	-19.7575	-0.0723
-19.7464	14.9722	-19.7464	-13.7149	-19.7464	12.5277	-19.7464	-11.4975	-19.7464	0.0931	-19.7464	-0.0778
-19.7353	15.7488	-19.7353	-14.487	-19.7353	13.1732	-19.7353	-12.1399	-19.7353	0.0997	-19.7353	-0.0837
-19.7242	16.5137	-19.7242	-15.2867	-19.7242	13.8088	-19.7242	-12.804	-19.7242	0.1057	-19.7242	-0.0898
-19.7131	17.2378	-19.7131	-16.0838	-19.7131	14.4114	-19.7131	-13.4664	-19.7131	0.112	-19.7131	-0.0967
-19.702	17.891	-19.702	-16.8449	-19.702	14.9558	-19.702	-14.0996	-19.702	0.1177	-19.702	-0.1027
-19.6909	18.4448	-19.6909	-17.5359	-19.6909	15.4172	-19.6909	-14.6732	-19.6909	0.1228	-19.6909	-0.1088
-19.6798	18.8736	-19.6798	-18.1242	-19.6798	15.7745	-19.6798	-15.1608	-19.6798	0.1269	-19.6798	-0.1148
-19.6687	19.1568	-19.6687	-18.5806	-19.6687	16.0112	-19.6687	-15.5391	-19.6687	0.1301	-19.6687	-0.1195
-19.6576	19.28	-19.6576	-18.8822	-19.6576	16.1123	-19.6576	-15.7869	-19.6576	0.1324	-19.6576	-0.1244
-19.6465	19.236	-19.6465	-19.0134	-19.6465	16.073	-19.6465	-15.8911	-19.6465	0.1334	-19.6465	-0.1274
-19.6354	19.0251	-19.6354	-18.967	-19.6354	15.8947	-19.6354	-15.8462	-19.6354	0.1343	-19.6354	-0.1301
-19.6242	18.6555	-19.6242	-18.7451	-19.6242	15.5804	-19.6242	-15.6536	-19.6242	0.1341	-19.6242	-0.1319
-19.6131	18.1421	-19.6131	-18.3587	-19.6131	15.1459	-19.6131	-15.3241	-19.6131	0.1331	-19.6131	-0.1327
-19.602	17.5062	-19.602	-17.8265	-19.602	14.6068	-19.602	-14.8694	-19.602	0.1313	-19.602	-0.1326
-19.5909	16.774	-19.5909	-17.174	-19.5909	13.987	-19.5909	-14.3149	-19.5909	0.1296	-19.5909	-0.1317
-19.5798	15.9747	-19.5798	-16.4313	-19.5798	13.3105	-19.5798	-13.6856	-19.5798	0.1274	-19.5798	-0.1305
-19.5687	15.1391	-19.5687	-15.631	-19.5687	12.6014	-19.5687	-13.0065	-19.5687	0.1251	-19.5687	-0.1293
-19.5576	14.2977	-19.5576	-14.8059	-19.5576	11.8875	-19.5576	-12.3065	-19.5576	0.1231	-19.5576	-0.1273
-19.5465	13.4792	-19.5465	-13.9867	-19.5465	11.1934	-19.5465	-11.6124	-19.5465	0.1213	-19.5465	-0.1253
-19.5354	12.7089	-19.5354	-13.2005	-19.5354	10.539	-19.5354	-10.9454	-19.5354	0.1198	-19.5354	-0.1235
-19.5243	12.008	-19.5243	-12.4688	-19.5243	9.9444	-19.5243	-10.3255	-19.5243	0.118	-19.5243	-0.1216
-19.5132	11.3929	-19.5132	-11.8078	-19.5132	9.4211	-19.5132	-9.764	-19.5132	0.1177	-19.5132	-0.1202
-19.5021	10.8751	-19.5021	-11.2274	-19.5021	8.9801	-19.5021	-9.272	-19.5021	0.1165	-19.5021	-0.119
-19.491	10.4609	-19.491	-10.7322	-19.491	8.6268	-19.491	-8.851	-19.491	0.1165	-19.491	-0.118
-19.4799	10.1522	-19.4799	-10.3227	-19.4799	8.3609	-19.4799	-8.5027	-19.4799	0.1173	-19.4799	-0.1175
-19.4688	9.9467	-19.4688	-9.9956	-19.4688	8.1849	-19.4688	-8.226	-19.4688	0.1186	-19.4688	-0.1173
-19.4576	9.8383	-19.4576	-9.746	-19.4576	8.0902	-19.4576	-8.0144	-19.4576	0.1203	-19.4576	-0.117
-19.4465	9.8178	-19.4465	-9.5677	-19.4465	8.0693	-19.4465	-7.8625	-19.4465	0.1227	-19.4465	-0.1173
-19.4354	9.8737	-19.4354	-9.454	-19.4354	8.1112	-19.4354	-7.765	-19.4354	0.1252	-19.4354	-0.1172
-19.4243	9.9924	-19.4243	-9.399	-19.4243	8.2087	-19.4243	-7.7181	-19.4243	0.1282	-19.4243	-0.1182
-19.4132	10.1595	-19.4132	-9.397	-19.4132	8.3453	-19.4132	-7.7146	-19.4132	0.1309	-19.4132	-0.1189
-19.4021	10.3607	-19.4021	-9.4438	-19.4021	8.5114	-19.4021	-7.7534	-19.4021	0.1339	-19.4021	-0.1192
-19.391	10.5829	-19.391	-9.5362	-19.391	8.6976	-19.391	-7.8314	-19.391	0.1367	-19.391	-0.1202
-19.3799	10.8151	-19.3799	-9.6728	-19.3799	8.8914	-19.3799	-7.9464	-19.3799	0.1388	-19.3799	-0.1213
-19.3688	11.0496	-19.3688	-9.8534	-19.3688	9.089	-19.3688	-8.0979	-19.3688	0.1405	-19.3688	-0.1221
-19.3577	11.2825	-19.3577	-10.0799	-19.3577	9.2856	-19.3577	-8.289	-19.3577	0.141	-19.3577	-0.123
-19.3466	11.5135	-19.3466	-10.3548	-19.3466	9.4822	-19.3466	-8.5206	-19.3466	0.1412	-19.3466	-0.124
-19.3355	11.7459	-19.3355	-10.6811	-19.3355	9.6802	-19.3355	-8.7951	-19.3355	0.1403	-19.3355	-0.1251
-19.3244	11.9852	-19.3244	-11.0606	-19.3244	9.8855	-19.3244	-9.1151	-19.3244	0.139	-19.3244	-0.1263
-19.3133	12.2377	-19.3133	-11.4928	-19.3133	10.1028	-19.3133	-9.4796	-19.3133	0.1368	-19.3133	-0.1267
-19.3022	12.5085	-19.3022	-11.9726	-19.3022	10.3362	-19.3022	-9.8837	-19.3022	0.1348	-19.3022	-0.1274
-19.291	12.7999	-19.291	-12.4897	-19.291	10.5848	-19.291	-10.3188	-19.291	0.1317	-19.291	-0.1281
-19.2799	13.1094	-19.2799	-13.0272	-19.2799	10.8522	-19.2799	-10.7727	-19.2799	0.1282	-19.2799	-0.1282
-19.2688	13.4286	-19.2688	-13.5614	-19.2688	11.1259	-19.2688	-11.2233	-19.2688	0.1249	-19.2688	-0.1277
-19.2577	13.7436	-19.2577	-14.0632	-19.2577	11.3962	-19.2577	-11.6475	-19.2577	0.122	-19.2577	-0.127
-19.2466	14.0348	-19.2466	-14.4993	-19.2466	11.6455	-19.2466	-12.0169	-19.2466	0.119	-19.2466	-0.1255
-19.2355	14.2792	-19.2355	-14.8353	-19.2355	11.8568	-19.2355	-12.303	-19.2355	0.1169	-19.2355	-0.1236
-19.2244	14.4527	-19.2244	-15.0388	-19.2244	12.0065	-19.2244	-12.4785	-19.2244	0.1148	-19.2244	-0.1208
-19.2133	14.5323	-19.2133	-15.0827	-19.2133	12.0772	-19.2133	-12.5216	-19.2133	0.1129	-19.2133	-0.1171
-19.2022	14.4995	-19.2022	-14.9487	-19.2022	12.0535	-19.2022	-12.4159	-19.2022	0.1115	-19.2022	-0.1129
-19.1911	14.3425	-19.1911	-14.629	-19.1911	11.925	-19.1911	-12.155	-19.1911	0.1109	-19.1911	-0.108
-19.18	14.0576	-19.18	-14.1283	-19.18	11.6889	-19.18	-11.7415	-19.18	0.1104	-19.18	-0.1027
-19.1689	13.6498	-19.1689	-13.4639	-19.1689	11.3495	-19.1689	-11.1921	-19.1689	0.1099	-19.1689	-0.0968
-19.1578	13.1324	-19.1578	-12.664	-19.1578	10.9171	-19.1578	-10.5277	-19.1578	0.1105	-19.1578	-0.0914
-19.1467	12.5252	-19.1467	-11.766	-19.1467	10.4101	-19.1467	-9.7807	-19.1467	0.1113	-19.1467	-0.0861
-19.1355	11.8523	-19.1355	-10.8134	-19.1355	9.8461	-19.1355	-8.9876	-19.1355	0.1112	-19.1355	-0.0813
-19.1244	11.1394	-19.1244	-9.8515	-19.1244	9.2498	-19.1244	-8.1853	-19.1244	0.1119	-19.1244	-0.0776
-19.1133	10.4109	-19.1133	-8.9245	-19.1133	8.6401	-19.1133	-7.412	-19.1133	0.1121	-19.1133	-0.075
-19.1022	9.688	-19.1022	-8.0714	-19.1022	8.0337	-19.1022	-6.6985	-19.1022	0.1123	-19.1022	-0.0737
-19.0911	8.9871	-19.0911	-7.3238	-19.0911	7.4474	-19.0911	-6.0734	-19.0911	0.1114	-19.0911	-0.0736
-19.08	8.3195	-19.08	-6.7037	-19.08	6.8886	-19.08	-5.5521	-19.08	0.1106	-19.08	-0.0747
-19.0689	7.6915	-19.0689	-6.2228	-19.0689	6.3645	-19.0689	-5.1469	-19.0689	0.1082	-19.0689	-0.0771
-19.0578	7.1057	-19.0578	-5.8828	-19.0578	5.8757	-19.0578	-4.8601	-19.0578	0.106	-19.0578	-0.0807
-19.0467	6.5629	-19.0467	-5.6767	-19.0467	5.4237	-19.0467	-4.683	-19.0467	0.1022	-19.0467	-0.0851
-19.0356	6.0639	-19.0356	-5.5908	-19.0356	5.0087	-19.0356	-4.6074	-19.0356	0.0973	-19.0356	-0.0898
-19.0245	5.6115	-19.0245	-5.607	-19.0245	4.6324	-19.0245	-4.6157	-19.0245	0.0921	-19.0245	-0.0942
-19.0134	5.2114	-19.0134	-5.7056	-19.0134	4.3004	-19.0134	-4.6933	-19.0134	0.086	-19.0134	-0.099
-19.0023	4.8733	-19.0023	-5.8679	-19.0023	4.0214	-19.0023	-4.8256	-19.0023	0.0801	-19.0023	-0.1025
-18.9912	4.6106	-18.9912	-6.0783	-18.9912	3.8053	-18.9912	-4.9985	-18.9912	0.0728	-18.9912	-0.1053
-18.9801	4.4391	-18.9801	-6.3256	-18.9801	3.6645	-18.9801	-5.2028	-18.9801	0.0668	-18.9801	-0.1071
-18.9689	4.3757	-18.9689	-6.6036	-18.9689	3.6118	-18.9689	-5.4327	-18.9689	0.0614	-18.9689	-0.1082
-18.9578	4.4354	-18.9578	-6.9109	-18.9578	3.6621	-18.9578	-5.6875	-18.9578	0.0558	-18.9578	-0.1079
-18.9467	4.6296	-18.9467	-7.2495	-18.9467	3.8238	-18.9467	-5.9692	-18.9467	0.0525	-18.9467	-0.1071
-18.9356	4.9629	-18.9356	-7.6225	-18.9356	4.1005	-18.9356	-6.2792	-18.9356	0.0497	-18.9356	-0.1052
-18.9245	5.4308	-18.9245	-8.0322	-18.9245	4.4888	-18.9245	-6.6205	-18.9245	0.0494	-18.9245	-0.1034
-18.9134	6.0191	-18.9134	-8.4773	-18.9134	4.9765	-18.9134	-6.9913	-18.9134	0.0494	-18.9134	-0.1009
-18.9023	6.7024	-18.9023	-8.951	-18.9023	5.5416	-18.9023	-7.3857	-18.9023	0.0509	-18.9023	-0.0985
-18.8912	7.4457	-18.8912	-9.4394	-18.8912	6.1562	-18.8912	-7.7925	-18.8912	0.0535	-18.8912	-0.0964
-18.8801	8.2057	-18.8801	-9.9214	-18.8801	6.7846	-18.8801	-8.1936	-18.8801	0.0565	-18.8801	-0.0941
-18.869	8.9341	-18.869	-10.3697	-18.869	7.387	-18.869	-8.5666	-18.869	0.0603	-18.869	-0.0925
-18.8579	9.5813	-18.8579	-10.7527	-18.8579	7.9233	-18.8579	-8.8859	-18.8579	0.0634	-18.8579	-0.0915
-18.8468	10.1005	-18.8468	-11.0375	-18.8468	8.3523	-18.8468	-9.1238	-18.8468	0.0666	-18.8468	-0.09
-18.8357	10.4523	-18.8357	-11.1933	-18.8357	8.6424	-18.8357	-9.2534	-18.8357	0.0692	-18.8357	-0.0887
-18.8246	10.6076	-18.8246	-11.1952	-18.8246	8.7714	-18.8246	-9.2559	-18.8246	0.0704	-18.8246	-0.0863
-18.8135	10.5508	-18.8135	-11.0269	-18.8135	8.7233	-18.8135	-9.1177	-18.8135	0.0705	-18.8135	-0.0842
-18.8023	10.2809	-18.8023	-10.6829	-18.8023	8.4997	-18.8023	-8.8339	-18.8023	0.0693	-18.8023	-0.0808
-18.7912	9.811	-18.7912	-10.1696	-18.7912	8.1114	-18.7912	-8.4096	-18.7912	0.0669	-18.7912	-0.0766
-18.7801	9.1671	-18.7801	-9.5047	-18.7801	7.5791	-18.7801	-7.8615	-18.7801	0.0632	-18.7801	-0.0718
-18.769	8.3852	-18.769	-8.7155	-18.769	6.9321	-18.769	-7.2074	-18.769	0.0585	-18.769	-0.0655
-18.7579	7.5073	-18.7579	-7.8365	-18.7579	6.2058	-18.7579	-6.48	-18.7579	0.0529	-18.7579	-0.0593
-18.7468	6.5779	-18.7468	-6.9059	-18.7468	5.4372	-18.7468	-5.7112	-18.7468	0.0467	-18.7468	-0.0529
-18.7357	5.6397	-18.7357	-5.9622	-18.7357	4.6615	-18.7357	-4.9297	-18.7357	0.0402	-18.7357	-0.0453
-18.7246	4.7309	-18.7246	-5.0413	-18.7246	3.9093	-18.7246	-4.1678	-18.7246	0.0337	-18.7246	-0.0389
-18.7135	3.8822	-18.7135	-4.1732	-18.7135	3.2081	-18.7135	-3.4503	-18.7135	0.0279	-18.7135	-0.0322
-18.7024	3.1161	-18.7024	-3.3813	-18.7024	2.5745	-18.7024	-2.7951	-18.7024	0.0225	-18.7024	-0.0262
-18.6913	2.4462	-18.6913	-2.6808	-18.6913	2.0207	-18.6913	-2.2157	-18.6913	0.0178	-18.6913	-0.0211
-18.6802	1.8778	-18.6802	-2.0793	-18.6802	1.5509	-18.6802	-1.719	-18.6802	0.0134	-18.6802	-0.0161
-18.6691	1.4094	-18.6691	-1.5774	-18.6691	1.1633	-18.6691	-1.3034	-18.6691	0.0102	-18.6691	-0.0119
-18.658	1.0342	-18.658	-1.1703	-18.658	0.853	-18.658	-0.9662	-18.658	0.0076	-18.658	-0.0089
-18.6468	0.7418	-18.6468	-0.8488	-18.6468	0.6118	-18.6468	-0.7009	-18.6468	0.0052	-18.6468	-0.0063
-18.6357	0.52	-18.6357	-0.6019	-18.6357	0.4286	-18.6357	-0.4959	-18.6357	0.0038	-18.6357	-0.0047
-18.6246	0.3562	-18.6246	-0.4171	-18.6246	0.2931	-18.6246	-0.3434	-18.6246	0.0025	-18.6246	-0.0032
-18.6135	0.2385	-18.6135	-0.2825	-18.6135	0.1958	-18.6135	-0.2324	-18.6135	0.0017	-18.6135	-0.0021
-18.6024	0.156	-18.6024	-0.1869	-18.6024	0.1281	-18.6024	-0.1533	-18.6024	0.001	-18.6024	-0.0013
-18.5913	0.0997	-18.5913	-0.1209	-18.5913	0.0814	-18.5913	-0.0989	-18.5913	0.0006	-18.5913	-0.0006
-18.5802	0.0622	-18.5802	-0.0763	-18.5802	0.0507	-18.5802	-0.0623	-18.5802	0.0003	-18.5802	-0.0005
-18.5691	0.0379	-18.5691	-0.0471	-18.5691	0.0307	-18.5691	-0.0378	-18.5691	0.0002	-18.5691	-0.0003
-18.558	0.0226	-18.558	-0.0284	-18.558	0.0179	-18.558	-0.0226	-18.558	0.0001	-18.558	-0.0001
-18.5469	0.0131	-18.5469	-0.0167	-18.5469	0.0102	-18.5469	-0.0131	-18.5469	0.0001	-18.5469	-0.0001
-18.5358	0.0075	-18.5358	-0.0096	-18.5358	0.0056	-18.5358	-0.0074	-18.5358	0	-18.5358	0
-18.5247	0.0041	-18.5247	-0.0054	-18.5247	0.0032	-18.5247	-0.004	-18.5247	0	-18.5247	0
-18.5136	0.0022	-18.5136	-0.003	-18.5136	0.0015	-18.5136	-0.002	-18.5136	0	-18.5136	0
-18.5025	0.0012	-18.5025	-0.0016	-18.5025	0.0008	-18.5025	-0.0011	-18.5025	0	-18.5025	0
-18.4914	0.0006	-18.4914	-0.0008	-18.4914	0.0003	-18.4914	-0.0005	-18.4914	0	-18.4914	0
-18.4802	0.0003	-18.4802	-0.0004	-18.4802	0.0002	-18.4802	-0.0002	-18.4802	0	-18.4802	0
-18.4691	0.0002	-18.4691	-0.0002	-18.4691	0.0001	-18.4691	-0.0001	-18.4691	0	-18.4691	0
-18.458	0.0001	-18.458	-0.0001	-18.458	0	-18.458	0	-18.458	0	-18.458	0
-18.4469	0	-18.4469	0	-18.4469	0	-18.4469	0	-18.4469	0	-18.4469	0
-18.4358	0	-18.4358	0	-18.4358	0	-18.4358	0	-18.4358	0	-18.4358	0
-18.4247	0	-18.4247	0	-18.4247	0	-18.4247	0	-18.4247	0	-18.4247	0
-18.4136	0	-18.4136	0	-18.4136	0	-18.4136	0	-18.4136	0	-18.4136	0
-18.4025	0	-18.4025	0	-18.4025	0	-18.4025	0	-18.4025	0	-18.4025	0
-18.3914	0	-18.3914	0	-18.3914	0	-18.3914	0	-18.3914	0	-18.3914	0
-18.3803	0	-18.3803	0	-18.3803	0	-18.3803	0	-18.3803	0	-18.3803	0
-18.3692	0	-18.3692	0	-18.3692	0	-18.3692	0	-18.3692	0	-18.3692	0
-18.3581	0	-18.3581	0	-18.3581	0	-18.3581	0	-18.3581	0	-18.3581	0
-18.347	0	-18.347	0	-18.347	0	-18.347	0	-18.347	0	-18.347	0
-18.3359	0	-18.3359	0	-18.3359	0	-18.3359	0	-18.3359	0	-18.3359	0
-18.3248	0	-18.3248	0	-18.3248	0	-18.3248	0	-18.3248	0	-18.3248	0
-18.3136	0	-18.3136	0	-18.3136	0	-18.3136	0	-18.3136	0	-18.3136	0
-18.3025	0	-18.3025	0	-18.3025	0	-18.3025	0	-18.3025	0	-18.3025	0
-18.2914	0	-18.2914	0	-18.2914	0	-18.2914	0	-18.2914	0	-18.2914	0
-18.2803	0	-18.2803	0	-18.2803	0	-18.2803	0	-18.2803	0	-18.2803	0
-18.2692	0	-18.2692	0	-18.2692	0	-18.2692	0	-18.2692	0	-18.2692	0
-18.2581	0	-18.2581	0	-18.2581	0	-18.2581	0	-18.2581	0	-18.2581	0
-18.247	0	-18.247	0	-18.247	0	-18.247	0	-18.247	0	-18.247	0
-18.2359	0	-18.2359	0	-18.2359	0	-18.2359	0	-18.2359	0	-18.2359	0
-18.2248	0	-18.2248	0	-18.2248	0	-18.2248	0	-18.2248	0	-18.2248	0
-18.2137	0	-18.2137	0	-18.2137	0	-18.2137	0	-18.2137	0	-18.2137	0
-18.2026	0	-18.2026	0	-18.2026	0	-18.2026	0	-18.2026	0	-18.2026	0
-18.1915	0	-18.1915	0	-18.1915	0	-18.1915	0	-18.1915	0	-18.1915	0
-18.1804	0	-18.1804	0	-18.1804	0	-18.1804	0	-18.1804	0	-18.1804	0
-18.1693	0	-18.1693	0	-18.1693	0	-18.1693	0	-18.1693	0	-18.1693	0
-18.1581	0	-18.1581	0	-18.1581	0	-18.1581	0	-18.1581	0	-18.1581	0
-18.147	0	-18.147	0	-18.147	0	-18.147	0	-18.147	0	-18.147	0
-18.1359	0	-18.1359	0	-18.1359	0	-18.1359	0	-18.1359	0	-18.1359	0
-18.1248	0	-18.1248	0	-18.1248	0	-18.1248	0	-18.1248	0	-18.1248	0
-18.1137	0	-18.1137	0	-18.1137	0	-18.1137	0	-18.1137	0	-18.1137	0
-18.1026	0	-18.1026	0	-18.1026	0	-18.1026	0	-18.1026	0	-18.1026	0
-18.0915	0	-18.0915	0	-18.0915	0	-18.0915	0	-18.0915	0	-18.0915	0
-18.0804	0	-18.0804	0	-18.0804	0	-18.0804	0	-18.0804	0	-18.0804	0
-18.0693	0	-18.0693	0	-18.0693	0	-18.0693	0	-18.0693	0	-18.0693	0
-18.0582	0	-18.0582	0	-18.0582	0	-18.0582	0	-18.0582	0	-18.0582	0
-18.0471	0	-18.0471	0	-18.0471	0	-18.0471	0	-18.0471	0	-18.0471	0
-18.036	0	-18.036	0	-18.036	0	-18.036	0	-18.036	0	-18.036	0
-18.0249	0	-18.0249	0	-18.0249	0	-18.0249	0	-18.0249	0	-18.0249	0
-18.0138	0	-18.0138	0	-18.0138	0	-18.0138	0	-18.0138	0	-18.0138	0
-18.0027	0	-18.0027	0	-18.0027	0	-18.0027	0	-18.0027	0	-18.0027	0
-17.9915	0	-17.9915	0	-17.9915	0	-17.9915	0	-17.9915	0	-17.9915	0
-17.9804	0	-17.9804	0	-17.9804	0	-17.9804	0	-17.9804	0	-17.9804	0
-17.9693	0	-17.9693	0	-17.9693	0	-17.9693	0	-17.9693	0	-17.9693	0
-17.9582	0	-17.9582	0	-17.9582	0	-17.9582	0	-17.9582	0	-17.9582	0
-17.9471	0	-17.9471	0	-17.9471	0	-17.9471	0	-17.9471	0	-17.9471	0
-17.936	0	-17.936	0	-17.936	0	-17.936	0	-17.936	0	-17.936	0
-17.9249	0	-17.9249	0	-17.9249	0	-17.9249	0	-17.9249	0	-17.9249	0
-17.9138	0	-17.9138	0	-17.9138	0	-17.9138	0	-17.9138	0	-17.9138	0
-17.9027	0	-17.9027	0	-17.9027	0	-17.9027	0	-17.9027	0	-17.9027	0
-17.8916	0	-17.8916	0	-17.8916	0	-17.8916	0	-17.8916	0	-17.8916	0
-17.8805	0	-17.8805	0	-17.8805	0	-17.8805	0	-17.8805	0	-17.8805	0
-17.8694	0	-17.8694	0	-17.8694	0	-17.8694	0	-17.8694	0	-17.8694	0
-17.8583	0	-17.8583	0	-17.8583	0	-17.8583	0	-17.8583	0	-17.8583	0
-17.8472	0	-17.8472	0	-17.8472	0	-17.8472	0	-17.8472	0	-17.8472	0
-17.8361	0	-17.8361	0	-17.8361	0	-17.8361	0	-17.8361	0	-17.8361	0
-17.8249	0	-17.8249	0	-17.8249	0	-17.8249	0	-17.8249	0	-17.8249	0
-17.8138	0	-17.8138	0	-17.8138	0	-17.8138	0	-17.8138	0	-17.8138	0
-17.8027	0	-17.8027	0	-17.8027	0	-17.8027	0	-17.8027	0	-17.8027	0
-17.7916	0	-17.7916	0	-17.7916	0	-17.7916	0	-17.7916	0	-17.7916	0
-17.7805	0	-17.7805	0	-17.7805	0	-17.7805	0	-17.7805	0	-17.7805	0
-17.7694	0	-17.7694	0	-17.7694	0	-17.7694	0	-17.7694	0	-17.7694	0
-17.7583	0	-17.7583	0	-17.7583	0	-17.7583	0	-17.7583	0	-17.7583	0
-17.7472	0	-17.7472	0	-17.7472	0	-17.7472	0	-17.7472	0	-17.7472	0
-17.7361	0	-17.7361	0	-17.7361	0	-17.7361	0	-17.7361	0	-17.7361	0
-17.725	0.0001	-17.725	-0.0001	-17.725	0	-17.725	0	-17.725	0	-17.725	0
-17.7139	0.0001	-17.7139	-0.0001	-17.7139	0.0001	-17.7139	-0.0001	-17.7139	0	-17.7139	0
-17.7028	0.0003	-17.7028	-0.0003	-17.7028	0.0002	-17.7028	-0.0002	-17.7028	0	-17.7028	0
-17.6917	0.0005	-17.6917	-0.0005	-17.6917	0.0004	-17.6917	-0.0004	-17.6917	0	-17.6917	0
-17.6806	0.001	-17.6806	-0.001	-17.6806	0.0007	-17.6806	-0.0007	-17.6806	0	-17.6806	0
-17.6695	0.002	-17.6695	-0.002	-17.6695	0.0015	-17.6695	-0.0015	-17.6695	0	-17.6695	0
-17.6583	0.0038	-17.6583	-0.0038	-17.6583	0.0028	-17.6583	-0.0028	-17.6583	0	-17.6583	0
-17.6472	0.007	-17.6472	-0.007	-17.6472	0.0055	-17.6472	-0.0055	-17.6472	0	-17.6472	0
-17.6361	0.0125	-17.6361	-0.0125	-17.6361	0.0099	-17.6361	-0.0099	-17.6361	0.0002	-17.6361	-0.0002
-17.625	0.0219	-17.625	-0.0219	-17.625	0.0178	-17.625	-0.0178	-17.625	0.0002	-17.625	-0.0002
-17.6139	0.0375	-17.6139	-0.0375	-17.6139	0.0303	-17.6139	-0.0303	-17.6139	0.0004	-17.6139	-0.0004
-17.6028	0.0627	-17.6028	-0.0627	-17.6028	0.0508	-17.6028	-0.0508	-17.6028	0.0006	-17.6028	-0.0006
-17.5917	0.1022	-17.5917	-0.1022	-17.5917	0.0834	-17.5917	-0.0834	-17.5917	0.0009	-17.5917	-0.0009
-17.5806	0.1626	-17.5806	-0.1626	-17.5806	0.1332	-17.5806	-0.1331	-17.5806	0.0016	-17.5806	-0.0016
-17.5695	0.2526	-17.5695	-0.2525	-17.5695	0.2068	-17.5695	-0.2067	-17.5695	0.0025	-17.5695	-0.0025
-17.5584	0.383	-17.5584	-0.3829	-17.5584	0.3138	-17.5584	-0.3137	-17.5584	0.004	-17.5584	-0.004
-17.5473	0.5668	-17.5473	-0.5666	-17.5473	0.4644	-17.5473	-0.4643	-17.5473	0.006	-17.5473	-0.006
-17.5362	0.8187	-17.5362	-0.8185	-17.5362	0.6709	-17.5362	-0.6708	-17.5362	0.0086	-17.5362	-0.0086
-17.5251	1.1542	-17.5251	-1.154	-17.5251	0.9457	-17.5251	-0.9454	-17.5251	0.0123	-17.5251	-0.0123
-17.514	1.5884	-17.514	-1.5881	-17.514	1.3018	-17.514	-1.3015	-17.514	0.0175	-17.514	-0.0175
-17.5028	2.1336	-17.5028	-2.1332	-17.5028	1.7479	-17.5028	-1.7477	-17.5028	0.0238	-17.5028	-0.0238
-17.4917	2.7974	-17.4917	-2.797	-17.4917	2.2913	-17.4917	-2.2909	-17.4917	0.0318	-17.4917	-0.0318
-17.4806	3.5801	-17.4806	-3.5796	-17.4806	2.9318	-17.4806	-2.9315	-17.4806	0.0415	-17.4806	-0.0415
-17.4695	4.4723	-17.4695	-4.4717	-17.4695	3.6622	-17.4695	-3.6617	-17.4695	0.0527	-17.4695	-0.0527
-17.4584	5.4532	-17.4584	-5.4526	-17.4584	4.464	-17.4584	-4.4635	-17.4584	0.0653	-17.4584	-0.0653
-17.4473	6.4904	-17.4473	-6.4898	-17.4473	5.3116	-17.4473	-5.3112	-17.4473	0.0789	-17.4473	-0.0789
-17.4362	7.5403	-17.4362	-7.5397	-17.4362	6.169	-17.4362	-6.1683	-17.4362	0.0933	-17.4362	-0.0933
-17.4251	8.5508	-17.4251	-8.5503	-17.4251	6.9949	-17.4251	-6.9944	-17.4251	0.1075	-17.4251	-0.1075
-17.414	9.465	-17.414	-9.4646	-17.414	7.7405	-17.414	-7.7401	-17.414	0.121	-17.414	-0.121
-17.4029	10.2268	-17.4029	-10.2264	-17.4029	8.3611	-17.4029	-8.3608	-17.4029	0.1328	-17.4029	-0.1328
-17.3918	10.7858	-17.3918	-10.7857	-17.3918	8.8166	-17.3918	-8.8165	-17.3918	0.1423	-17.3918	-0.1423
-17.3807	11.1038	-17.3807	-11.1038	-17.3807	9.0739	-17.3807	-9.0739	-17.3807	0.1487	-17.3807	-0.1487
-17.3696	11.1581	-17.3696	-11.1582	-17.3696	9.1165	-17.3696	-9.1166	-17.3696	0.1518	-17.3696	-0.1518
-17.3585	10.9448	-17.3585	-10.9451	-17.3585	8.9396	-17.3585	-8.9398	-17.3585	0.1511	-17.3585	-0.1511
-17.3474	10.4793	-17.3474	-10.4797	-17.3474	8.5572	-17.3474	-8.5576	-17.3474	0.1469	-17.3474	-0.1469
-17.3362	9.7939	-17.3362	-9.7944	-17.3362	7.9954	-17.3362	-7.9958	-17.3362	0.1393	-17.3362	-0.1393
-17.3251	8.9346	-17.3251	-8.9352	-17.3251	7.2925	-17.3251	-7.2929	-17.3251	0.1289	-17.3251	-0.1289
-17.314	7.9561	-17.314	-7.9567	-17.314	6.4921	-17.314	-6.4927	-17.314	0.1164	-17.314	-0.1164
-17.3029	6.9155	-17.3029	-6.9161	-17.3029	5.6409	-17.3029	-5.6416	-17.3029	0.1027	-17.3029	-0.1027
-17.2918	5.8674	-17.2918	-5.868	-17.2918	4.7852	-17.2918	-4.7857	-17.2918	0.0883	-17.2918	-0.0883
-17.2807	4.8592	-17.2807	-4.8598	-17.2807	3.9623	-17.2807	-3.9627	-17.2807	0.0742	-17.2807	-0.0742
-17.2696	3.9281	-17.2696	-3.9286	-17.2696	3.2021	-17.2696	-3.2026	-17.2696	0.0606	-17.2696	-0.0606
-17.2585	3.0995	-17.2585	-3.1	-17.2585	2.5259	-17.2585	-2.5263	-17.2585	0.0485	-17.2585	-0.0485
-17.2474	2.3873	-17.2474	-2.3876	-17.2474	1.9451	-17.2474	-1.9454	-17.2474	0.0377	-17.2474	-0.0377
-17.2363	1.7948	-17.2363	-1.795	-17.2363	1.4622	-17.2363	-1.4624	-17.2363	0.0287	-17.2363	-0.0287
-17.2252	1.317	-17.2252	-1.3172	-17.2252	1.0722	-17.2252	-1.0725	-17.2252	0.0213	-17.2252	-0.0213
-17.2141	0.9434	-17.2141	-0.9435	-17.2141	0.7679	-17.2141	-0.768	-17.2141	0.0156	-17.2141	-0.0156
-17.203	0.6595	-17.203	-0.6597	-17.203	0.5364	-17.203	-0.5365	-17.203	0.011	-17.203	-0.011
-17.1919	0.4501	-17.1919	-0.4502	-17.1919	0.3659	-17.1919	-0.3659	-17.1919	0.0075	-17.1919	-0.0075
-17.1808	0.2998	-17.1808	-0.2999	-17.1808	0.2434	-17.1808	-0.2434	-17.1808	0.0052	-17.1808	-0.0052
-17.1696	0.1949	-17.1696	-0.195	-17.1696	0.1582	-17.1696	-0.1582	-17.1696	0.0033	-17.1696	-0.0033
-17.1585	0.1237	-17.1585	-0.1237	-17.1585	0.1002	-17.1585	-0.1002	-17.1585	0.0022	-17.1585	-0.0022
-17.1474	0.0766	-17.1474	-0.0766	-17.1474	0.0617	-17.1474	-0.0617	-17.1474	0.0013	-17.1474	-0.0013
-17.1363	0.0463	-17.1363	-0.0463	-17.1363	0.0372	-17.1363	-0.0372	-17.1363	0.0008	-17.1363	-0.0008
-17.1252	0.0273	-17.1252	-0.0273	-17.1252	0.022	-17.1252	-0.022	-17.1252	0.0004	-17.1252	-0.0004
-17.1141	0.0157	-17.1141	-0.0157	-17.1141	0.0125	-17.1141	-0.0125	-17.1141	0.0002	-17.1141	-0.0002
-17.103	0.0088	-17.103	-0.0089	-17.103	0.0068	-17.103	-0.0068	-17.103	0.0002	-17.103	-0.0002
-17.0919	0.0049	-17.0919	-0.0049	-17.0919	0.0035	-17.0919	-0.0035	-17.0919	0	-17.0919	0
-17.0808	0.0026	-17.0808	-0.0026	-17.0808	0.0019	-17.0808	-0.0019	-17.0808	0	-17.0808	0
-17.0697	0.0014	-17.0697	-0.0014	-17.0697	0.001	-17.0697	-0.001	-17.0697	0	-17.0697	0
-17.0586	0.0007	-17.0586	-0.0007	-17.0586	0.0006	-17.0586	-0.0006	-17.0586	0	-17.0586	0
-17.0475	0.0003	-17.0475	-0.0003	-17.0475	0.0003	-17.0475	-0.0003	-17.0475	0	-17.0475	0
-17.0364	0.0002	-17.0364	-0.0002	-17.0364	0.0001	-17.0364	-0.0001	-17.0364	0	-17.0364	0
-17.0253	0.0001	-17.0253	-0.0001	-17.0253	0	-17.0253	0	-17.0253	0	-17.0253	0
-17.0141	0	-17.0141	0	-17.0141	0	-17.0141	0	-17.0141	0	-17.0141	0
-17.003	0	-17.003	0	-17.003	0	-17.003	0	-17.003	0	-17.003	0
-16.9919	0	-16.9919	0	-16.9919	0	-16.9919	0	-16.9919	0	-16.9919	0
-16.9808	0	-16.9808	0	-16.9808	0	-16.9808	0	-16.9808	0	-16.9808	0
-16.9697	0	-16.9697	0	-16.9697	0	-16.9697	0	-16.9697	0	-16.9697	0
-16.9586	0	-16.9586	0	-16.9586	0	-16.9586	0	-16.9586	0	-16.9586	0
-16.9475	0	-16.9475	0	-16.9475	0	-16.9475	0	-16.9475	0	-16.9475	0
-16.9364	0	-16.9364	0	-16.9364	0	-16.9364	0	-16.9364	0	-16.9364	0
-16.9253	0	-16.9253	0	-16.9253	0	-16.9253	0	-16.9253	0	-16.9253	0
-16.9142	0	-16.9142	0	-16.9142	0	-16.9142	0	-16.9142	0	-16.9142	0
-16.9031	0	-16.9031	0	-16.9031	0	-16.9031	0	-16.9031	0	-16.9031	0
-16.892	0	-16.892	0	-16.892	0	-16.892	0	-16.892	0	-16.892	0
-16.8809	0	-16.8809	0	-16.8809	0	-16.8809	0	-16.8809	0	-16.8809	0
-16.8698	0	-16.8698	0	-16.8698	0	-16.8698	0	-16.8698	0	-16.8698	0
-16.8587	0	-16.8587	0	-16.8587	0	-16.8587	0	-16.8587	0	-16.8587	0
-16.8475	0	-16.8475	0	-16.8475	0	-16.8475	0	-16.8475	0	-16.8475	0
-16.8364	0	-16.8364	0	-16.8364	0	-16.8364	0	-16.8364	0	-16.8364	0
-16.8253	0	-16.8253	0	-16.8253	0	-16.8253	0	-16.8253	0	-16.8253	0
-16.8142	0	-16.8142	0	-16.8142	0	-16.8142	0	-16.8142	0	-16.8142	0
-16.8031	0	-16.8031	0	-16.8031	0	-16.8031	0	-16.8031	0	-16.8031	0
-16.792	0	-16.792	0	-16.792	0	-16.792	0	-16.792	0	-16.792	0
-16.7809	0	-16.7809	0	-16.7809	0	-16.7809	0	-16.7809	0	-16.7809	0
-16.7698	0	-16.7698	0	-16.7698	0	-16.7698	0	-16.7698	0	-16.7698	0
-16.7587	0	-16.7587	0	-16.7587	0	-16.7587	0	-16.7587	0	-16.7587	0
-16.7476	0	-16.7476	0	-16.7476	0	-16.7476	0	-16.7476	0	-16.7476	0
-16.7365	0	-16.7365	0	-16.7365	0	-16.7365	0	-16.7365	0	-16.7365	0
-16.7254	0	-16.7254	0	-16.7254	0	-16.7254	0	-16.7254	0	-16.7254	0
-16.7143	0	-16.7143	0	-16.7143	0	-16.7143	0	-16.7143	0	-16.7143	0
-16.7032	0	-16.7032	0	-16.7032	0	-16.7032	0	-16.7032	0	-16.7032	0
-16.6921	0	-16.6921	0	-16.6921	0	-16.6921	0	-16.6921	0	-16.6921	0
-16.6809	0	-16.6809	0	-16.6809	0	-16.6809	0	-16.6809	0	-16.6809	0
-16.6698	0	-16.6698	0	-16.6698	0	-16.6698	0	-16.6698	0	-16.6698	0
-16.6587	0	-16.6587	0	-16.6587	0	-16.6587	0	-16.6587	0	-16.6587	0
-16.6476	0	-16.6476	0	-16.6476	0	-16.6476	0	-16.6476	0	-16.6476	0
-16.6365	0	-16.6365	0	-16.6365	0	-16.6365	0	-16.6365	0	-16.6365	0
-16.6254	0	-16.6254	0	-16.6254	0	-16.6254	0	-16.6254	0	-16.6254	0
-16.6143	0	-16.6143	0	-16.6143	0	-16.6143	0	-16.6143	0	-16.6143	0
-16.6032	0	-16.6032	0	-16.6032	0	-16.6032	0	-16.6032	0	-16.6032	0
-16.5921	0	-16.5921	0	-16.5921	0	-16.5921	0	-16.5921	0	-16.5921	0
-16.581	0	-16.581	0	-16.581	0	-16.581	0	-16.581	0	-16.581	0
-16.5699	0	-16.5699	0	-16.5699	0	-16.5699	0	-16.5699	0	-16.5699	0
-16.5588	0	-16.5588	0	-16.5588	0	-16.5588	0	-16.5588	0	-16.5588	0
-16.5477	0	-16.5477	0	-16.5477	0	-16.5477	0	-16.5477	0	-16.5477	0
-16.5366	0	-16.5366	0	-16.5366	0	-16.5366	0	-16.5366	0	-16.5366	0
-16.5255	0	-16.5255	0	-16.5255	0	-16.5255	0	-16.5255	0	-16.5255	0
-16.5143	0	-16.5143	0	-16.5143	0	-16.5143	0	-16.5143	0	-16.5143	0
-16.5032	0	-16.5032	0	-16.5032	0	-16.5032	0	-16.5032	0	-16.5032	0
-16.4921	0	-16.4921	0	-16.4921	0	-16.4921	0	-16.4921	0	-16.4921	0
-16.481	0	-16.481	0	-16.481	0	-16.481	0	-16.481	0	-16.481	0
-16.4699	0	-16.4699	0	-16.4699	0	-16.4699	0	-16.4699	0	-16.4699	0
-16.4588	0	-16.4588	0	-16.4588	0	-16.4588	0	-16.4588	0	-16.4588	0
-16.4477	0	-16.4477	0	-16.4477	0	-16.4477	0	-16.4477	0	-16.4477	0
-16.4366	0	-16.4366	0	-16.4366	0	-16.4366	0	-16.4366	0	-16.4366	0
-16.4255	0	-16.4255	0	-16.4255	0	-16.4255	0	-16.4255	0	-16.4255	0
-16.4144	0	-16.4144	0	-16.4144	0	-16.4144	0	-16.4144	0	-16.4144	0
-16.4033	0	-16.4033	0	-16.4033	0	-16.4033	0	-16.4033	0	-16.4033	0
-16.3922	0	-16.3922	0	-16.3922	0	-16.3922	0	-16.3922	0	-16.3922	0
-16.3811	0	-16.3811	0	-16.3811	0	-16.3811	0	-16.3811	0	-16.3811	0
-16.37	0	-16.37	0	-16.37	0	-16.37	0	-16.37	0	-16.37	0
-16.3588	0	-16.3588	0	-16.3588	0	-16.3588	0	-16.3588	0	-16.3588	0
-16.3477	0	-16.3477	0	-16.3477	0	-16.3477	0	-16.3477	0	-16.3477	0
-16.3366	0	-16.3366	0	-16.3366	0	-16.3366	0	-16.3366	0	-16.3366	0
-16.3255	0	-16.3255	0	-16.3255	0	-16.3255	0	-16.3255	0	-16.3255	0
-16.3144	0	-16.3144	0	-16.3144	0	-16.3144	0	-16.3144	0	-16.3144	0
-16.3033	0	-16.3033	0	-16.3033	0	-16.3033	0	-16.3033	0	-16.3033	0
-16.2922	0	-16.2922	0	-16.2922	0	-16.2922	0	-16.2922	0	-16.2922	0
-16.2811	0	-16.2811	0	-16.2811	0	-16.2811	0	-16.2811	0	-16.2811	0
-16.27	0	-16.27	0	-16.27	0	-16.27	0	-16.27	0	-16.27	0
-16.2589	0	-16.2589	0	-16.2589	0	-16.2589	0	-16.2589	0	-16.2589	0
-16.2478	0	-16.2478	0	-16.2478	0	-16.2478	0	-16.2478	0	-16.2478	0
-16.2367	0	-16.2367	0	-16.2367	0	-16.2367	0	-16.2367	0	-16.2367	0
-16.2256	0	-16.2256	0	-16.2256	0	-16.2256	0	-16.2256	0	-16.2256	0
-16.2145	0	-16.2145	0	-16.2145	0	-16.2145	0	-16.2145	0	-16.2145	0
-16.2034	0	-16.2034	0	-16.2034	0	-16.2034	0	-16.2034	0	-16.2034	0
-16.1922	0	-16.1922	0	-16.1922	0	-16.1922	0	-16.1922	0	-16.1922	0
-16.1811	0	-16.1811	0	-16.1811	0	-16.1811	0	-16.1811	0	-16.1811	0
-16.17	0	-16.17	0	-16.17	0	-16.17	0	-16.17	0	-16.17	0
-16.1589	0	-16.1589	0	-16.1589	0	-16.1589	0	-16.1589	0	-16.1589	0
-16.1478	0	-16.1478	0	-16.1478	0	-16.1478	0	-16.1478	0	-16.1478	0
-16.1367	0	-16.1367	0	-16.1367	0	-16.1367	0	-16.1367	0	-16.1367	0
-16.1256	0	-16.1256	0	-16.1256	0	-16.1256	0	-16.1256	0	-16.1256	0
-16.1145	0	-16.1145	0	-16.1145	0	-16.1145	0	-16.1145	0	-16.1145	0
-16.1034	0	-16.1034	0	-16.1034	0	-16.1034	0	-16.1034	0	-16.1034	0
-16.0923	0	-16.0923	0	-16.0923	0	-16.0923	0	-16.0923	0	-16.0923	0
-16.0812	0	-16.0812	0	-16.0812	0	-16.0812	0	-16.0812	0	-16.0812	0
-16.0701	0	-16.0701	0	-16.0701	0	-16.0701	0	-16.0701	0	-16.0701	0
-16.059	0	-16.059	0	-16.059	0	-16.059	0	-16.059	0	-16.059	0
-16.0479	0	-16.0479	0	-16.0479	0	-16.0479	0	-16.0479	0	-16.0479	0
-16.0368	0	-16.0368	0	-16.0368	0	-16.0368	0	-16.0368	0	-16.0368	0
-16.0256	0	-16.0256	0	-16.0256	0	-16.0256	0	-16.0256	0	-16.0256	0
-16.0145	0	-16.0145	0	-16.0145	0	-16.0145	0	-16.0145	0	-16.0145	0
-16.0034	0	-16.0034	0	-16.0034	0	-16.0034	0	-16.0034	0	-16.0034	0
-15.9923	0	-15.9923	0	-15.9923	0	-15.9923	0	-15.9923	0	-15.9923	0
-15.9812	0	-15.9812	0	-15.9812	0	-15.9812	0	-15.9812	0	-15.9812	0
-15.9701	0	-15.9701	0	-15.9701	0	-15.9701	0	-15.9701	0	-15.9701	0
-15.959	0	-15.959	0	-15.959	0	-15.959	0	-15.959	0	-15.959	0
-15.9479	0	-15.9479	0	-15.9479	0	-15.9479	0	-15.9479	0	-15.9479	0
-15.9368	0	-15.9368	0	-15.9368	0	-15.9368	0	-15.9368	0	-15.9368	0
-15.9257	0	-15.9257	0	-15.9257	0	-15.9257	0	-15.9257	0	-15.9257	0
-15.9146	0	-15.9146	0	-15.9146	0	-15.9146	0	-15.9146	0	-15.9146	0
-15.9035	0	-15.9035	0	-15.9035	0	-15.9035	0	-15.9035	0	-15.9035	0
-15.8924	0	-15.8924	0	-15.8924	0	-15.8924	0	-15.8924	0	-15.8924	0
-15.8813	0	-15.8813	0	-15.8813	0	-15.8813	0	-15.8813	0	-15.8813	0
-15.8701	0	-15.8701	0	-15.8701	0	-15.8701	0	-15.8701	0	-15.8701	0
-15.859	0	-15.859	0	-15.859	0	-15.859	0	-15.859	0	-15.859	0
-15.8479	0	-15.8479	0	-15.8479	0	-15.8479	0	-15.8479	0	-15.8479	0
-15.8368	0	-15.8368	0	-15.8368	0	-15.8368	0	-15.8368	0	-15.8368	0
-15.8257	0	-15.8257	0	-15.8257	0	-15.8257	0	-15.8257	0	-15.8257	0
-15.8146	0	-15.8146	0	-15.8146	0	-15.8146	0	-15.8146	0	-15.8146	0
-15.8035	0	-15.8035	0	-15.8035	0	-15.8035	0	-15.8035	0	-15.8035	0
-15.7924	0	-15.7924	0	-15.7924	0	-15.7924	0	-15.7924	0	-15.7924	0
-15.7813	0	-15.7813	0	-15.7813	0	-15.7813	0	-15.7813	0	-15.7813	0
-15.7702	0	-15.7702	0	-15.7702	0	-15.7702	0	-15.7702	0	-15.7702	0
-15.7591	0	-15.7591	0	-15.7591	0	-15.7591	0	-15.7591	0	-15.7591	0
-15.748	0	-15.748	0	-15.748	0	-15.748	0	-15.748	0	-15.748	0
-15.7369	0	-15.7369	0	-15.7369	0	-15.7369	0	-15.7369	0	-15.7369	0
-15.7258	0	-15.7258	0	-15.7258	0	-15.7258	0	-15.7258	0	-15.7258	0
-15.7147	0	-15.7147	0	-15.7147	0	-15.7147	0	-15.7147	0	-15.7147	0
-15.7035	0	-15.7035	0	-15.7035	0	-15.7035	0	-15.7035	0	-15.7035	0
-15.6924	0	-15.6924	0	-15.6924	0	-15.6924	0	-15.6924	0	-15.6924	0
-15.6813	0	-15.6813	0	-15.6813	0	-15.6813	0	-15.6813	0	-15.6813	0
-15.6702	0	-15.6702	0	-15.6702	0	-15.6702	0	-15.6702	0	-15.6702	0
-15.6591	0	-15.6591	0	-15.6591	0	-15.6591	0	-15.6591	0	-15.6591	0
-15.648	0	-15.648	0	-15.648	0	-15.648	0	-15.648	0	-15.648	0
-15.6369	0	-15.6369	0	-15.6369	0	-15.6369	0	-15.6369	0	-15.6369	0
-15.6258	0	-15.6258	0	-15.6258	0	-15.6258	0	-15.6258	0	-15.6258	0
-15.6147	0	-15.6147	0	-15.6147	0	-15.6147	0	-15.6147	0	-15.6147	0
-15.6036	0	-15.6036	0	-15.6036	0	-15.6036	0	-15.6036	0	-15.6036	0
-15.5925	0	-15.5925	0	-15.5925	0	-15.5925	0	-15.5925	0	-15.5925	0
-15.5814	0	-15.5814	0	-15.5814	0	-15.5814	0	-15.5814	0	-15.5814	0
-15.5703	0	-15.5703	0	-15.5703	0	-15.5703	0	-15.5703	0	-15.5703	0
-15.5592	0	-15.5592	0	-15.5592	0	-15.5592	0	-15.5592	0	-15.5592	0
-15.5481	0	-15.5481	0	-15.5481	0	-15.5481	0	-15.5481	0	-15.5481	0
-15.5369	0	-15.5369	0	-15.5369	0	-15.5369	0	-15.5369	0	-15.5369	0
-15.5258	0	-15.5258	0	-15.5258	0	-15.5258	0	-15.5258	0	-15.5258	0
-15.5147	0	-15.5147	0	-15.5147	0	-15.5147	0	-15.5147	0	-15.5147	0
-15.5036	0	-15.5036	0	-15.5036	0	-15.5036	0	-15.5036	0	-15.5036	0
-15.4925	0	-15.4925	0	-15.4925	0	-15.4925	0	-15.4925	0	-15.4925	0
-15.4814	0	-15.4814	0	-15.4814	0	-15.4814	0	-15.4814	0	-15.4814	0
-15.4703	0	-15.4703	0	-15.4703	0	-15.4703	0	-15.4703	0	-15.4703	0
-15.4592	0	-15.4592	0	-15.4592	0	-15.4592	0	-15.4592	0	-15.4592	0
-15.4481	0	-15.4481	0	-15.4481	0	-15.4481	0	-15.4481	0	-15.4481	0
-15.437	0	-15.437	0	-15.437	0	-15.437	0	-15.437	0	-15.437	0
-15.4259	0	-15.4259	0	-15.4259	0	-15.4259	0	-15.4259	0	-15.4259	0
-15.4148	0	-15.4148	0	-15.4148	0	-15.4148	0	-15.4148	0	-15.4148	0
-15.4037	0	-15.4037	0	-15.4037	0	-15.4037	0	-15.4037	0	-15.4037	0
-15.3926	0	-15.3926	0	-15.3926	0	-15.3926	0	-15.3926	0	-15.3926	0
-15.3814	0	-15.3814	0	-15.3814	0	-15.3814	0	-15.3814	0	-15.3814	0
-15.3703	0	-15.3703	0	-15.3703	0	-15.3703	0	-15.3703	0	-15.3703	0
-15.3592	0	-15.3592	0	-15.3592	0	-15.3592	0	-15.3592	0	-15.3592	0
-15.3481	0	-15.3481	0	-15.3481	0	-15.3481	0	-15.3481	0	-15.3481	0
-15.337	0	-15.337	0	-15.337	0	-15.337	0	-15.337	0	-15.337	0
-15.3259	0	-15.3259	0	-15.3259	0	-15.3259	0	-15.3259	0	-15.3259	0
-15.3148	0	-15.3148	0	-15.3148	0	-15.3148	0	-15.3148	0	-15.3148	0
-15.3037	0	-15.3037	0	-15.3037	0	-15.3037	0	-15.3037	0	-15.3037	0
-15.2926	0	-15.2926	0	-15.2926	0	-15.2926	0	-15.2926	0	-15.2926	0
-15.2815	0	-15.2815	0	-15.2815	0	-15.2815	0	-15.2815	0	-15.2815	0
-15.2704	0	-15.2704	0	-15.2704	0	-15.2704	0	-15.2704	0	-15.2704	0
-15.2593	0	-15.2593	0	-15.2593	0	-15.2593	0	-15.2593	0	-15.2593	0
-15.2482	0	-15.2482	0	-15.2482	0	-15.2482	0	-15.2482	0	-15.2482	0
-15.2371	0	-15.2371	0	-15.2371	0	-15.2371	0	-15.2371	0	-15.2371	0
-15.226	0	-15.226	0	-15.226	0	-15.226	0	-15.226	0	-15.226	0
-15.2148	0	-15.2148	0	-15.2148	0	-15.2148	0	-15.2148	0	-15.2148	0
-15.2037	0	-15.2037	0	-15.2037	0	-15.2037	0	-15.2037	0	-15.2037	0
-15.1926	0	-15.1926	0	-15.1926	0	-15.1926	0	-15.1926	0	-15.1926	0
-15.1815	0	-15.1815	0	-15.1815	0	-15.1815	0	-15.1815	0	-15.1815	0
-15.1704	0	-15.1704	0	-15.1704	0	-15.1704	0	-15.1704	0	-15.1704	0
-15.1593	0	-15.1593	0	-15.1593	0	-15.1593	0	-15.1593	0	-15.1593	0
-15.1482	0	-15.1482	0	-15.1482	0	-15.1482	0	-15.1482	0	-15.1482	0
-15.1371	0	-15.1371	0	-15.1371	0	-15.1371	0	-15.1371	0	-15.1371	0
-15.126	0	-15.126	0	-15.126	0	-15.126	0	-15.126	0	-15.126	0
-15.1149	0	-15.1149	0	-15.1149	0	-15.1149	0	-15.1149	0	-15.1149	0
-15.1038	0	-15.1038	0	-15.1038	0	-15.1038	0	-15.1038	0	-15.1038	0
-15.0927	0	-15.0927	0	-15.0927	0	-15.0927	0	-15.0927	0	-15.0927	0
-15.0816	0	-15.0816	0	-15.0816	0	-15.0816	0	-15.0816	0	-15.0816	0
-15.0705	0	-15.0705	0	-15.0705	0	-15.0705	0	-15.0705	0	-15.0705	0
-15.0594	0	-15.0594	0	-15.0594	0	-15.0594	0	-15.0594	0	-15.0594	0
-15.0482	0	-15.0482	0	-15.0482	0	-15.0482	0	-15.0482	0	-15.0482	0
-15.0371	0	-15.0371	0	-15.0371	0	-15.0371	0	-15.0371	0	-15.0371	0
-15.026	0	-15.026	0	-15.026	0	-15.026	0	-15.026	0	-15.026	0
-15.0149	0	-15.0149	0	-15.0149	0	-15.0149	0	-15.0149	0	-15.0149	0
-15.0038	0	-15.0038	0	-15.0038	0	-15.0038	0	-15.0038	0	-15.0038	0
-14.9927	0	-14.9927	0	-14.9927	0	-14.9927	0	-14.9927	0	-14.9927	0
-14.9816	0	-14.9816	0	-14.9816	0	-14.9816	0	-14.9816	0	-14.9816	0
-14.9705	0	-14.9705	0	-14.9705	0	-14.9705	0	-14.9705	0	-14.9705	0
-14.9594	0	-14.9594	0	-14.9594	0	-14.9594	0	-14.9594	0	-14.9594	0
-14.9483	0	-14.9483	0	-14.9483	0	-14.9483	0	-14.9483	0	-14.9483	0
-14.9372	0	-14.9372	0	-14.9372	0	-14.9372	0	-14.9372	0	-14.9372	0
-14.9261	0	-14.9261	0	-14.9261	0	-14.9261	0	-14.9261	0	-14.9261	0
-14.915	0	-14.915	0	-14.915	0	-14.915	0	-14.915	0	-14.915	0
-14.9039	0	-14.9039	0	-14.9039	0	-14.9039	0	-14.9039	0	-14.9039	0
-14.8928	0	-14.8928	0	-14.8928	0	-14.8928	0	-14.8928	0	-14.8928	0
-14.8816	0	-14.8816	0	-14.8816	0	-14.8816	0	-14.8816	0	-14.8816	0
-14.8705	0	-14.8705	0	-14.8705	0	-14.8705	0	-14.8705	0	-14.8705	0
-14.8594	0	-14.8594	0	-14.8594	0	-14.8594	0	-14.8594	0	-14.8594	0
-14.8483	0	-14.8483	0	-14.8483	0	-14.8483	0	-14.8483	0	-14.8483	0
-14.8372	0	-14.8372	0	-14.8372	0	-14.8372	0	-14.8372	0	-14.8372	0
-14.8261	0	-14.8261	0	-14.8261	0	-14.8261	0	-14.8261	0	-14.8261	0
-14.815	0	-14.815	0	-14.815	0	-14.815	0	-14.815	0	-14.815	0
-14.8039	0	-14.8039	0	-14.8039	0	-14.8039	0	-14.8039	0	-14.8039	0
-14.7928	0	-14.7928	0	-14.7928	0	-14.7928	0	-14.7928	0	-14.7928	0
-14.7817	0	-14.7817	0	-14.7817	0	-14.7817	0	-14.7817	0	-14.7817	0
-14.7706	0	-14.7706	0	-14.7706	0	-14.7706	0	-14.7706	0	-14.7706	0
-14.7595	0	-14.7595	0	-14.7595	0	-14.7595	0	-14.7595	0	-14.7595	0
-14.7484	0	-14.7484	0	-14.7484	0	-14.7484	0	-14.7484	0	-14.7484	0
-14.7373	0	-14.7373	0	-14.7373	0	-14.7373	0	-14.7373	0	-14.7373	0
-14.7261	0	-14.7261	0	-14.7261	0	-14.7261	0	-14.7261	0	-14.7261	0
-14.715	0	-14.715	0	-14.715	0	-14.715	0	-14.715	0	-14.715	0
-14.7039	0	-14.7039	0	-14.7039	0	-14.7039	0	-14.7039	0	-14.7039	0
-14.6928	0	-14.6928	0	-14.6928	0	-14.6928	0	-14.6928	0	-14.6928	0
-14.6817	0	-14.6817	0	-14.6817	0	-14.6817	0	-14.6817	0	-14.6817	0
-14.6706	0	-14.6706	0	-14.6706	0	-14.6706	0	-14.6706	0	-14.6706	0
-14.6595	0	-14.6595	0	-14.6595	0	-14.6595	0	-14.6595	0	-14.6595	0
-14.6484	0	-14.6484	0	-14.6484	0	-14.6484	0	-14.6484	0	-14.6484	0
-14.6373	0	-14.6373	0	-14.6373	0	-14.6373	0	-14.6373	0	-14.6373	0
-14.6262	0	-14.6262	0	-14.6262	0	-14.6262	0	-14.6262	0	-14.6262	0
-14.6151	0	-14.6151	0	-14.6151	0	-14.6151	0	-14.6151	0	-14.6151	0
-14.604	0	-14.604	0	-14.604	0	-14.604	0	-14.604	0	-14.604	0
-14.5929	0	-14.5929	0	-14.5929	0	-14.5929	0	-14.5929	0	-14.5929	0
-14.5818	0	-14.5818	0	-14.5818	0	-14.5818	0	-14.5818	0	-14.5818	0
-14.5707	0	-14.5707	0	-14.5707	0	-14.5707	0	-14.5707	0	-14.5707	0
-14.5595	0	-14.5595	0	-14.5595	0	-14.5595	0	-14.5595	0	-14.5595	0
-14.5484	0	-14.5484	0	-14.5484	0	-14.5484	0	-14.5484	0	-14.5484	0
-14.5373	0	-14.5373	0	-14.5373	0	-14.5373	0	-14.5373	0	-14.5373	0
-14.5262	0	-14.5262	0	-14.5262	0	-14.5262	0	-14.5262	0	-14.5262	0
-14.5151	0	-14.5151	0	-14.5151	0	-14.5151	0	-14.5151	0	-14.5151	0
-14.504	0	-14.504	0	-14.504	0	-14.504	0	-14.504	0	-14.504	0
-14.4929	0	-14.4929	0	-14.4929	0	-14.4929	0	-14.4929	0	-14.4929	0
-14.4818	0	-14.4818	0	-14.4818	0	-14.4818	0	-14.4818	0	-14.4818	0
-14.4707	0	-14.4707	0	-14.4707	0	-14.4707	0	-14.4707	0	-14.4707	0
-14.4596	0	-14.4596	0	-14.4596	0	-14.4596	0	-14.4596	0	-14.4596	0
-14.4485	0	-14.4485	0	-14.4485	0	-14.4485	0	-14.4485	0	-14.4485	0
-14.4374	0	-14.4374	0	-14.4374	0	-14.4374	0	-14.4374	0	-14.4374	0
-14.4263	0	-14.4263	0	-14.4263	0	-14.4263	0	-14.4263	0	-14.4263	0
-14.4152	0	-14.4152	0	-14.4152	0	-14.4152	0	-14.4152	0	-14.4152	0
-14.4041	0	-14.4041	0	-14.4041	0	-14.4041	0	-14.4041	0	-14.4041	0
-14.3929	0	-14.3929	0	-14.3929	0	-14.3929	0	-14.3929	0	-14.3929	0
-14.3818	0	-14.3818	0	-14.3818	0	-14.3818	0	-14.3818	0	-14.3818	0
-14.3707	0	-14.3707	0	-14.3707	0	-14.3707	0	-14.3707	0	-14.3707	0
-14.3596	0	-14.3596	0	-14.3596	0	-14.3596	0	-14.3596	0	-14.3596	0
-14.3485	0	-14.3485	0	-14.3485	0	-14.3485	0	-14.3485	0	-14.3485	0
-14.3374	0	-14.3374	0	-14.3374	0	-14.3374	0	-14.3374	0	-14.3374	0
-14.3263	0	-14.3263	0	-14.3263	0	-14.3263	0	-14.3263	0	-14.3263	0
-14.3152	0	-14.3152	0	-14.3152	0	-14.3152	0	-14.3152	0	-14.3152	0
-14.3041	0	-14.3041	0	-14.3041	0	-14.3041	0	-14.3041	0	-14.3041	0
-14.293	0	-14.293	0	-14.293	0	-14.293	0	-14.293	0	-14.293	0
-14.2819	0	-14.2819	0	-14.2819	0	-14.2819	0	-14.2819	0	-14.2819	0
-14.2708	0	-14.2708	0	-14.2708	0	-14.2708	0	-14.2708	0	-14.2708	0
-14.2597	0	-14.2597	0	-14.2597	0	-14.2597	0	-14.2597	0	-14.2597	0
-14.2486	0	-14.2486	0	-14.2486	0	-14.2486	0	-14.2486	0	-14.2486	0
-14.2374	0	-14.2374	0	-14.2374	0	-14.2374	0	-14.2374	0	-14.2374	0
-14.2263	0	-14.2263	0	-14.2263	0	-14.2263	0	-14.2263	0	-14.2263	0
-14.2152	0	-14.2152	0	-14.2152	0	-14.2152	0	-14.2152	0	-14.2152	0
-14.2041	0	-14.2041	0	-14.2041	0	-14.2041	0	-14.2041	0	-14.2041	0
-14.193	0	-14.193	0	-14.193	0	-14.193	0	-14.193	0	-14.193	0
-14.1819	0	-14.1819	0	-14.1819	0	-14.1819	0	-14.1819	0	-14.1819	0
-14.1708	0	-14.1708	0	-14.1708	0	-14.1708	0	-14.1708	0	-14.1708	0
-14.1597	0	-14.1597	0	-14.1597	0	-14.1597	0	-14.1597	0	-14.1597	0
-14.1486	0	-14.1486	0	-14.1486	0	-14.1486	0	-14.1486	0	-14.1486	0
-14.1375	0	-14.1375	0	-14.1375	0	-14.1375	0	-14.1375	0	-14.1375	0
-14.1264	0	-14.1264	0	-14.1264	0	-14.1264	0	-14.1264	0	-14.1264	0
-14.1153	0	-14.1153	0	-14.1153	0	-14.1153	0	-14.1153	0	-14.1153	0
-14.1042	0	-14.1042	0	-14.1042	0	-14.1042	0	-14.1042	0	-14.1042	0
-14.0931	0	-14.0931	0	-14.0931	0	-14.0931	0	-14.0931	0	-14.0931	0
-14.082	0	-14.082	0	-14.082	0	-14.082	0	-14.082	0	-14.082	0
-14.0708	0	-14.0708	0	-14.0708	0	-14.0708	0	-14.0708	0	-14.0708	0
-14.0597	0	-14.0597	0	-14.0597	0	-14.0597	0	-14.0597	0	-14.0597	0
-14.0486	0	-14.0486	0	-14.0486	0	-14.0486	0	-14.0486	0	-14.0486	0
-14.0375	0	-14.0375	0	-14.0375	0	-14.0375	0	-14.0375	0	-14.0375	0
-14.0264	0	-14.0264	0	-14.0264	0	-14.0264	0	-14.0264	0	-14.0264	0
-14.0153	0	-14.0153	0	-14.0153	0	-14.0153	0	-14.0153	0	-14.0153	0
-14.0042	0	-14.0042	0	-14.0042	0	-14.0042	0	-14.0042	0	-14.0042	0
-13.9931	0	-13.9931	0	-13.9931	0	-13.9931	0	-13.9931	0	-13.9931	0
-13.982	0	-13.982	0	-13.982	0	-13.982	0	-13.982	0	-13.982	0
-13.9709	0	-13.9709	0	-13.9709	0	-13.9709	0	-13.9709	0	-13.9709	0
-13.9598	0	-13.9598	0	-13.9598	0	-13.9598	0	-13.9598	0	-13.9598	0
-13.9487	0	-13.9487	0	-13.9487	0	-13.9487	0	-13.9487	0	-13.9487	0
-13.9376	0	-13.9376	0	-13.9376	0	-13.9376	0	-13.9376	0	-13.9376	0
-13.9265	0	-13.9265	0	-13.9265	0	-13.9265	0	-13.9265	0	-13.9265	0
-13.9154	0	-13.9154	0	-13.9154	0	-13.9154	0	-13.9154	0	-13.9154	0
-13.9042	0	-13.9042	0	-13.9042	0	-13.9042	0	-13.9042	0	-13.9042	0
-13.8931	0	-13.8931	0	-13.8931	0	-13.8931	0	-13.8931	0	-13.8931	0
-13.882	0	-13.882	0	-13.882	0	-13.882	0	-13.882	0	-13.882	0
-13.8709	0	-13.8709	0	-13.8709	0	-13.8709	0	-13.8709	0	-13.8709	0
-13.8598	0	-13.8598	0	-13.8598	0	-13.8598	0	-13.8598	0	-13.8598	0
-13.8487	0	-13.8487	0	-13.8487	0	-13.8487	0	-13.8487	0	-13.8487	0
-13.8376	0	-13.8376	0	-13.8376	0	-13.8376	0	-13.8376	0	-13.8376	0
-13.8265	0	-13.8265	0	-13.8265	0	-13.8265	0	-13.8265	0	-13.8265	0
-13.8154	0	-13.8154	0	-13.8154	0	-13.8154	0	-13.8154	0	-13.8154	0
-13.8043	0	-13.8043	0	-13.8043	0	-13.8043	0	-13.8043	0	-13.8043	0
-13.7932	0	-13.7932	0	-13.7932	0	-13.7932	0	-13.7932	0	-13.7932	0
-13.7821	0	-13.7821	0	-13.7821	0	-13.7821	0	-13.7821	0	-13.7821	0
-13.771	0	-13.771	0	-13.771	0	-13.771	0	-13.771	0	-13.771	0
-13.7599	0	-13.7599	0	-13.7599	0	-13.7599	0	-13.7599	0	-13.7599	0
-13.7487	0	-13.7487	0	-13.7487	0	-13.7487	0	-13.7487	0	-13.7487	0
-13.7376	0	-13.7376	0	-13.7376	0	-13.7376	0	-13.7376	0	-13.7376	0
-13.7265	0	-13.7265	0	-13.7265	0	-13.7265	0	-13.7265	0	-13.7265	0
-13.7154	0	-13.7154	0	-13.7154	0	-13.7154	0	-13.7154	0	-13.7154	0
-13.7043	0	-13.7043	0	-13.7043	0	-13.7043	0	-13.7043	0	-13.7043	0
-13.6932	0	-13.6932	0	-13.6932	0	-13.6932	0	-13.6932	0	-13.6932	0
-13.6821	0	-13.6821	0	-13.6821	0	-13.6821	0	-13.6821	0	-13.6821	0
-13.671	0	-13.671	0	-13.671	0	-13.671	0	-13.671	0	-13.671	0
-13.6599	0	-13.6599	0	-13.6599	0	-13.6599	0	-13.6599	0	-13.6599	0
-13.6488	0	-13.6488	0	-13.6488	0	-13.6488	0	-13.6488	0	-13.6488	0
-13.6377	0	-13.6377	0	-13.6377	0	-13.6377	0	-13.6377	0	-13.6377	0
-13.6266	0	-13.6266	0	-13.6266	0	-13.6266	0	-13.6266	0	-13.6266	0
-13.6155	0	-13.6155	0	-13.6155	0	-13.6155	0	-13.6155	0	-13.6155	0
-13.6044	0	-13.6044	0	-13.6044	0	-13.6044	0	-13.6044	0	-13.6044	0
-13.5933	0	-13.5933	0	-13.5933	0	-13.5933	0	-13.5933	0	-13.5933	0
-13.5821	0	-13.5821	0	-13.5821	0	-13.5821	0	-13.5821	0	-13.5821	0
-13.571	0	-13.571	0	-13.571	0	-13.571	0	-13.571	0	-13.571	0
-13.5599	0	-13.5599	0	-13.5599	0	-13.5599	0	-13.5599	0	-13.5599	0
-13.5488	0	-13.5488	0	-13.5488	0	-13.5488	0	-13.5488	0	-13.5488	0
-13.5377	0	-13.5377	0	-13.5377	0	-13.5377	0	-13.5377	0	-13.5377	0
-13.5266	0	-13.5266	0	-13.5266	0	-13.5266	0	-13.5266	0	-13.5266	0
-13.5155	0	-13.5155	0	-13.5155	0	-13.5155	0	-13.5155	0	-13.5155	0
-13.5044	0	-13.5044	0	-13.5044	0	-13.5044	0	-13.5044	0	-13.5044	0
-13.4933	0	-13.4933	0	-13.4933	0	-13.4933	0	-13.4933	0	-13.4933	0
-13.4822	0	-13.4822	0	-13.4822	0	-13.4822	0	-13.4822	0	-13.4822	0
-13.4711	0	-13.4711	0	-13.4711	0	-13.4711	0	-13.4711	0	-13.4711	0
-13.46	0	-13.46	0	-13.46	0	-13.46	0	-13.46	0	-13.46	0
-13.4489	0	-13.4489	0	-13.4489	0	-13.4489	0	-13.4489	0	-13.4489	0
-13.4378	0	-13.4378	0	-13.4378	0	-13.4378	0	-13.4378	0	-13.4378	0
-13.4267	0	-13.4267	0	-13.4267	0	-13.4267	0	-13.4267	0	-13.4267	0
-13.4155	0	-13.4155	0	-13.4155	0	-13.4155	0	-13.4155	0	-13.4155	0
-13.4044	0	-13.4044	0	-13.4044	0	-13.4044	0	-13.4044	0	-13.4044	0
-13.3933	0	-13.3933	0	-13.3933	0	-13.3933	0	-13.3933	0	-13.3933	0
-13.3822	0	-13.3822	0	-13.3822	0	-13.3822	0	-13.3822	0	-13.3822	0
-13.3711	0	-13.3711	0	-13.3711	0	-13.3711	0	-13.3711	0	-13.3711	0
-13.36	0	-13.36	0	-13.36	0	-13.36	0	-13.36	0	-13.36	0
-13.3489	0	-13.3489	0	-13.3489	0	-13.3489	0	-13.3489	0	-13.3489	0
-13.3378	0	-13.3378	0	-13.3378	0	-13.3378	0	-13.3378	0	-13.3378	0
-13.3267	0	-13.3267	0	-13.3267	0	-13.3267	0	-13.3267	0	-13.3267	0
-13.3156	0	-13.3156	0	-13.3156	0	-13.3156	0	-13.3156	0	-13.3156	0
-13.3045	0	-13.3045	0	-13.3045	0	-13.3045	0	-13.3045	0	-13.3045	0
-13.2934	0	-13.2934	0	-13.2934	0	-13.2934	0	-13.2934	0	-13.2934	0
-13.2823	0	-13.2823	0	-13.2823	0	-13.2823	0	-13.2823	0	-13.2823	0
-13.2712	0	-13.2712	0	-13.2712	0	-13.2712	0	-13.2712	0	-13.2712	0
-13.2601	0	-13.2601	0	-13.2601	0	-13.2601	0	-13.2601	0	-13.2601	0
-13.2489	0	-13.2489	0	-13.2489	0	-13.2489	0	-13.2489	0	-13.2489	0
-13.2378	0	-13.2378	0	-13.2378	0	-13.2378	0	-13.2378	0	-13.2378	0
-13.2267	0	-13.2267	0	-13.2267	0	-13.2267	0	-13.2267	0	-13.2267	0
-13.2156	0	-13.2156	0	-13.2156	0	-13.2156	0	-13.2156	0	-13.2156	0
-13.2045	0	-13.2045	0	-13.2045	0	-13.2045	0	-13.2045	0	-13.2045	0
-13.1934	0	-13.1934	0	-13.1934	0	-13.1934	0	-13.1934	0	-13.1934	0
-13.1823	0	-13.1823	0	-13.1823	0	-13.1823	0	-13.1823	0	-13.1823	0
-13.1712	0	-13.1712	0	-13.1712	0	-13.1712	0	-13.1712	0	-13.1712	0
-13.1601	0	-13.1601	0	-13.1601	0	-13.1601	0	-13.1601	0	-13.1601	0
-13.149	0	-13.149	0	-13.149	0	-13.149	0	-13.149	0	-13.149	0
-13.1379	0	-13.1379	0	-13.1379	0	-13.1379	0	-13.1379	0	-13.1379	0
-13.1268	0	-13.1268	0	-13.1268	0	-13.1268	0	-13.1268	0	-13.1268	0
-13.1157	0	-13.1157	0	-13.1157	0	-13.1157	0	-13.1157	0	-13.1157	0
-13.1046	0	-13.1046	0	-13.1046	0	-13.1046	0	-13.1046	0	-13.1046	0
-13.0934	0	-13.0934	0	-13.0934	0	-13.0934	0	-13.0934	0	-13.0934	0
-13.0823	0	-13.0823	0	-13.0823	0	-13.0823	0	-13.0823	0	-13.0823	0
-13.0712	0	-13.0712	0	-13.0712	0	-13.0712	0	-13.0712	0	-13.0712	0
-13.0601	0	-13.0601	0	-13.0601	0	-13.0601	0	-13.0601	0	-13.0601	0
-13.049	0	-13.049	0	-13.049	0	-13.049	0	-13.049	0	-13.049	0
-13.0379	0	-13.0379	0	-13.0379	0	-13.0379	0	-13.0379	0	-13.0379	0
-13.0268	0	-13.0268	0	-13.0268	0	-13.0268	0	-13.0268	0	-13.0268	0
-13.0157	0	-13.0157	0	-13.0157	0	-13.0157	0	-13.0157	0	-13.0157	0
-13.0046	0	-13.0046	0	-13.0046	0	-13.0046	0	-13.0046	0	-13.0046	0
-12.9935	0	-12.9935	0	-12.9935	0	-12.9935	0	-12.9935	0	-12.9935	0
-12.9824	0	-12.9824	0	-12.9824	0	-12.9824	0	-12.9824	0	-12.9824	0
-12.9713	0	-12.9713	0	-12.9713	0	-12.9713	0	-12.9713	0	-12.9713	0
-12.9602	0	-12.9602	0	-12.9602	0	-12.9602	0	-12.9602	0	-12.9602	0
-12.9491	0	-12.9491	0	-12.9491	0	-12.9491	0	-12.9491	0	-12.9491	0
-12.938	0	-12.938	0	-12.938	0	-12.938	0	-12.938	0	-12.938	0
-12.9268	0	-12.9268	0	-12.9268	0	-12.9268	0	-12.9268	0	-12.9268	0
-12.9157	0	-12.9157	0	-12.9157	0	-12.9157	0	-12.9157	0	-12.9157	0
-12.9046	0	-12.9046	0	-12.9046	0	-12.9046	0	-12.9046	0	-12.9046	0
-12.8935	0	-12.8935	0	-12.8935	0	-12.8935	0	-12.8935	0	-12.8935	0
-12.8824	0	-12.8824	0	-12.8824	0	-12.8824	0	-12.8824	0	-12.8824	0
-12.8713	0	-12.8713	0	-12.8713	0	-12.8713	0	-12.8713	0	-12.8713	0
-12.8602	0	-12.8602	0	-12.8602	0	-12.8602	0	-12.8602	0	-12.8602	0
-12.8491	0	-12.8491	0	-12.8491	0	-12.8491	0	-12.8491	0	-12.8491	0
-12.838	0	-12.838	0	-12.838	0	-12.838	0	-12.838	0	-12.838	0
-12.8269	0	-12.8269	0	-12.8269	0	-12.8269	0	-12.8269	0	-12.8269	0
-12.8158	0	-12.8158	0	-12.8158	0	-12.8158	0	-12.8158	0	-12.8158	0
-12.8047	0	-12.8047	0	-12.8047	0	-12.8047	0	-12.8047	0	-12.8047	0
-12.7936	0	-12.7936	0	-12.7936	0	-12.7936	0	-12.7936	0	-12.7936	0
-12.7825	0	-12.7825	0	-12.7825	0	-12.7825	0	-12.7825	0	-12.7825	0
-12.7714	0	-12.7714	0	-12.7714	0	-12.7714	0	-12.7714	0	-12.7714	0
-12.7602	0	-12.7602	0	-12.7602	0	-12.7602	0	-12.7602	0	-12.7602	0
-12.7491	0	-12.7491	0	-12.7491	0	-12.7491	0	-12.7491	0	-12.7491	0
-12.738	0	-12.738	0	-12.738	0	-12.738	0	-12.738	0	-12.738	0
-12.7269	0	-12.7269	0	-12.7269	0	-12.7269	0	-12.7269	0	-12.7269	0
-12.7158	0	-12.7158	0	-12.7158	0	-12.7158	0	-12.7158	0	-12.7158	0
-12.7047	0	-12.7047	0	-12.7047	0	-12.7047	0	-12.7047	0	-12.7047	0
-12.6936	0	-12.6936	0	-12.6936	0	-12.6936	0	-12.6936	0	-12.6936	0
-12.6825	0	-12.6825	0	-12.6825	0	-12.6825	0	-12.6825	0	-12.6825	0
-12.6714	0	-12.6714	0	-12.6714	0	-12.6714	0	-12.6714	0	-12.6714	0
-12.6603	0	-12.6603	0	-12.6603	0	-12.6603	0	-12.6603	0	-12.6603	0
-12.6492	0	-12.6492	0	-12.6492	0	-12.6492	0	-12.6492	0	-12.6492	0
-12.6381	0	-12.6381	0	-12.6381	0	-12.6381	0	-12.6381	0	-12.6381	0
-12.627	0	-12.627	0	-12.627	0	-12.627	0	-12.627	0	-12.627	0
-12.6159	0	-12.6159	0	-12.6159	0	-12.6159	0	-12.6159	0	-12.6159	0
-12.6047	0	-12.6047	0	-12.6047	0	-12.6047	0	-12.6047	0	-12.6047	0
-12.5936	0	-12.5936	0	-12.5936	0	-12.5936	0	-12.5936	0	-12.5936	0
-12.5825	0	-12.5825	0	-12.5825	0	-12.5825	0	-12.5825	0	-12.5825	0
-12.5714	0	-12.5714	0	-12.5714	0	-12.5714	0	-12.5714	0	-12.5714	0
-12.5603	0	-12.5603	0	-12.5603	0	-12.5603	0	-12.5603	0	-12.5603	0
-12.5492	0	-12.5492	0	-12.5492	0	-12.5492	0	-12.5492	0	-12.5492	0
-12.5381	0	-12.5381	0	-12.5381	0	-12.5381	0	-12.5381	0	-12.5381	0
-12.527	0	-12.527	0	-12.527	0	-12.527	0	-12.527	0	-12.527	0
[truncated: 1,951 more rows]

## Sheet: FigS2
Particle Size	Cumulative Distribution	Particle Size	Density Distribution
[truncated: 31 more rows]

[truncated: 5 more sheets: FigS3, FigS7, FigS10, FigS13, FigS15]
